# Supplementary material for: Bis(2-amino-1,3-benzothia­zole-κN 3)dichloridozinc(II) ethanol hemisolvate
Source: Acta Crystallogr Sect E Struct Rep Online. 2012 Jan 21;68(Pt 2):m178–9. doi: 10.1107/S1600536812001560 (PMC3274905; doi:10.1107/S1600536812001560)
Supplement: Supplementary file 1 [file e-68-0m178-sup1.cif]

##############################################################################
#                                                                            #
# This CIF contains the data in a paper accepted for publication in          #
# Acta Crystallographica Section E. It conforms to the requirements of       #
# Notes for Authors for Acta Crystallographica Section E, and has been       #
# peer reviewed under the auspices of the IUCr Commission on Journals.       #
#                                                                            #
# Full details of the Crystallographic Information File format               #
# are given in the paper "The Crystallographic Information File (CIF):       #
# a New Standard Archive File for Crystallography" by S. R. Hall, F. H.      #
# Allen and I. D. Brown [Acta Cryst. (1991), A47, 655-685].                  #
#                                                                            #
# The current version of the core CIF dictionary is obtainable from          #
# ftp://ftp.iucr.org/pub/cif_core.dic.                                       #
#                                                                            #
# Software is freely available for graphical display of the structure(s)     #
# in this CIF. For information consult the CIF software page                 #
# http://www.iucr.org/resources/cif/software.                                #
#                                                                            #
# This file may be used for bona fide research purposes within the           #
# scientific community so long as proper attribution is given to the journal # 
# article from which it was obtained.                                        #
#                                                                            #
##############################################################################
data_global
_audit_creation_method     'WinGX routine CIF_UPDATE'
_audit_conform_dict_name     cif_core.dic
_audit_conform_dict_version     2.4
_journal_data_validation_number     ?
_journal_date_recd_electronic     2011-12-31
_journal_date_accepted     2012-01-13
_journal_name_full     'Acta Crystallographica, Section E'
_journal_year     2012
_journal_volume     68
_journal_issue      2
_journal_page_first     m178
_journal_page_last     m179
_journal_paper_category     QM
_journal_paper_doi     10.1107/S1600536812001560
_journal_coeditor_code     TK5044
_publ_contact_author_name     'Sung Kwon Kang'
_publ_contact_author_address
;
Department of Chemistry
Chungnam National University
Daejeon 305-764
Republic of Korea
;
_publ_contact_author_email     skkang@cnu.ac.kr
_publ_contact_author_fax      8E307(4)
_publ_contact_author_phone      8E307(4)
_publ_section_title
;
Bis(2-amino-1,3-benzothiazole-\k<i>N</i>^3^)dichloridozinc(II) ethanol
hemisolvate
;
loop_
    _publ_author_name
    _publ_author_footnote
    _publ_author_address
    'Kim, Young-Inn' ?
;
Department of Chemistry Education
Interdisciplinary Program of Advanced Information and Display Materials,
and Center for Plastic Information System
Pusan National University
Busan 609-735
Republic of Korea
;
    'Kang, Sung Kwon' ?
;
Department of Chemistry,
Chungnam National University,
Daejeon 305-764,
Republic of Korea
;
data_I
_audit_creation_method     'WinGX routine CIF_UPDATE'
_chemical_name_systematic
;
Bis(2-amino-1,3-benzothiazole-\k<i>N</i>^3^)dichloridozinc(II) ethanol
hemisolvate
;
_chemical_formula_moiety     'C14 H12 Cl2 N4 S2 Zn, 0.5(C2 H6 O)'
_chemical_formula_sum     'C15 H15 Cl2 N4 O0.5 S2 Zn'
_chemical_formula_iupac     '[Zn Cl2 (C7 H6 N2 S)2], 0.5C2 H6 O'
_chemical_formula_weight     459.72
_symmetry_cell_setting     orthorhombic
_symmetry_space_group_name_H-M     'P c c a'
_symmetry_space_group_name_Hall     '-P 2a 2ac'
loop_
    _symmetry_equiv_pos_as_xyz
    'x, y, z'
    '-x+1/2, -y, z'
    '-x, y, -z+1/2'
    'x+1/2, -y, -z+1/2'
    '-x, -y, -z'
    'x-1/2, y, -z'
    'x, -y, z-1/2'
    '-x-1/2, y, z-1/2'
_cell_length_a     21.0129(10)
_cell_length_b     11.6013(5)
_cell_length_c     16.6025(8)
_cell_angle_alpha     90
_cell_angle_beta     90
_cell_angle_gamma     90
_cell_volume     4047.3(3)
_cell_formula_units_Z     8
_cell_measurement_reflns_used     1986
_cell_measurement_theta_min     3.02
_cell_measurement_theta_max     24.25
_cell_measurement_temperature     296(2)
_exptl_crystal_description     block
_exptl_crystal_colour     colourless
_exptl_crystal_size_max     0.13
_exptl_crystal_size_mid     0.1
_exptl_crystal_size_min     0.07
_exptl_crystal_density_diffrn     1.509
_exptl_crystal_density_method     'not measured'
_exptl_crystal_F_000     1760
_exptl_absorpt_coefficient_mu     1.685
_exptl_absorpt_correction_type     multi-scan
_exptl_absorpt_process_details     '(SADABS; Bruker, 2002)'
_exptl_absorpt_correction_T_min     0.813
_exptl_absorpt_correction_T_max     0.881
_exptl_special_details
;
;
_diffrn_ambient_temperature     296(2)
_diffrn_radiation_type     MoK\a
_diffrn_radiation_wavelength     0.71073
_diffrn_radiation_monochromator     graphite
_diffrn_measurement_device_type     'Bruker SMART CCD area-detector'
_diffrn_measurement_method     '\f and \w scans'
_diffrn_reflns_number     16706
_diffrn_reflns_av_R_equivalents     0.0583
_diffrn_reflns_theta_min     2.35
_diffrn_reflns_theta_max     28.29
_diffrn_reflns_theta_full     28.29
_diffrn_measured_fraction_theta_max     0.985
_diffrn_measured_fraction_theta_full     0.985
_diffrn_reflns_limit_h_min     -27
_diffrn_reflns_limit_h_max     8
_diffrn_reflns_limit_k_min     -15
_diffrn_reflns_limit_k_max     12
_diffrn_reflns_limit_l_min     -19
_diffrn_reflns_limit_l_max     21
_refine_special_details
;
Refinement of <i>F</i>^2^ against ALL reflections. The weighted <i>R</i>-factor
<i>wR</i> and goodness of fit <i>S</i> are based on <i>F</i>^2^, conventional
<i>R</i>-factors <i>R</i> are based on <i>F</i>, with <i>F</i> set to zero for
negative <i>F</i>^2^. The threshold expression of <i>F</i>^2^ >
\s(<i>F</i>^2^) is used only for calculating <i>R</i>-factors(gt) <i>etc</i>.
and is not relevant to the choice of reflections for refinement.
<i>R</i>-factors based on <i>F</i>^2^ are statistically about twice as large
as those based on <i>F</i>, and <i>R</i>- factors based on ALL data will be
even larger.
;
_reflns_number_total     4956
_reflns_number_gt     2612
_reflns_threshold_expression     I>2\s(I)
_refine_ls_structure_factor_coef     Fsqd
_refine_ls_matrix_type     full
_refine_ls_R_factor_all     0.0999
_refine_ls_R_factor_gt     0.0459
_refine_ls_wR_factor_ref     0.1359
_refine_ls_goodness_of_fit_ref     0.883
_refine_ls_restrained_S_all     0.883
_refine_ls_number_reflns     4956
_refine_ls_number_parameters     208
_refine_ls_number_restraints     0
_refine_ls_hydrogen_treatment     constr
_refine_ls_weighting_scheme     calc
_refine_ls_weighting_details
                 'calc w=1/[\s^2^(Fo^2^)+(0.0724P)^2^] where P=(Fo^2^+2Fc^2^)/3'
_atom_sites_solution_hydrogens     geom
_atom_sites_solution_primary     direct
_atom_sites_solution_secondary     difmap
_refine_ls_shift/su_max     0.001
_refine_ls_shift/su_mean     0
_refine_diff_density_max     0.393
_refine_diff_density_min     -0.337
_refine_ls_extinction_method     none
loop_
    _atom_type_symbol
    _atom_type_description
    _atom_type_scat_dispersion_real
    _atom_type_scat_dispersion_imag
    _atom_type_scat_source
    C C 0.0033 0.0016 'International Tables Vol C Tables 4.2.6.8 and 6.1.1.4'
    H H 0 0 'International Tables Vol C Tables 4.2.6.8 and 6.1.1.4'
    N N 0.0061 0.0033 'International Tables Vol C Tables 4.2.6.8 and 6.1.1.4'
    Cl Cl 0.1484 0.1585 'International Tables Vol C Tables 4.2.6.8 and 6.1.1.4'
    S S 0.1246 0.1234 'International Tables Vol C Tables 4.2.6.8 and 6.1.1.4'
    Zn Zn 0.2839 1.4301 'International Tables Vol C Tables 4.2.6.8 and 6.1.1.4'
_computing_data_collection     'SMART (Bruker, 2002)'
_computing_cell_refinement     'SAINT (Bruker, 2002)'
_computing_data_reduction     'SAINT (Bruker, 2002)'
_computing_structure_solution     'SHELXS97 (Sheldrick, 2008)'
_computing_structure_refinement     'SHELXL97 (Sheldrick, 2008)'
_computing_molecular_graphics     'ORTEP-3 (Farrugia, 1997)'
_computing_publication_material     'WinGX (Farrugia, 1999)'
loop_
    _atom_site_type_symbol
    _atom_site_label
    _atom_site_fract_x
    _atom_site_fract_y
    _atom_site_fract_z
    _atom_site_U_iso_or_equiv
    _atom_site_adp_type
    _atom_site_calc_flag
    _atom_site_refinement_flags
    _atom_site_occupancy
    _atom_site_disorder_assembly
    _atom_site_disorder_group
    Zn Zn1 0.387172(17) 0.61071(4) 0.10299(3) 0.04953(16) Uani d . 1 . .
    Cl Cl2 0.33663(4) 0.61006(11) 0.22239(6) 0.0701(3) Uani d . 1 . .
    Cl Cl3 0.42382(4) 0.43298(9) 0.06892(7) 0.0598(3) Uani d . 1 . .
    N N4 0.32592(12) 0.6503(3) 0.01289(18) 0.0477(7) Uani d . 1 . .
    C C5 0.34802(15) 0.6653(3) -0.0662(2) 0.0462(8) Uani d . 1 . .
    C C6 0.41141(18) 0.6731(4) -0.0882(2) 0.0569(10) Uani d . 1 . .
    H H6 0.4435 0.6673 -0.0499 0.068 Uiso calc R 1 . .
    C C7 0.42565(19) 0.6899(4) -0.1684(3) 0.0624(11) Uani d . 1 . .
    H H7 0.4681 0.6945 -0.184 0.075 Uiso calc R 1 . .
    C C8 0.3791(2) 0.6999(4) -0.2255(3) 0.0766(13) Uani d . 1 . .
    H H8 0.3899 0.7119 -0.2791 0.092 Uiso calc R 1 . .
    C C9 0.3160(2) 0.6922(4) -0.2033(3) 0.0758(13) Uani d . 1 . .
    H H9 0.2841 0.6989 -0.2418 0.091 Uiso calc R 1 . .
    C C10 0.30062(17) 0.6744(4) -0.1237(3) 0.0565(10) Uani d . 1 . .
    S S11 0.22578(4) 0.66284(11) -0.07852(7) 0.0681(3) Uani d . 1 . .
    C C12 0.26227(15) 0.6488(3) 0.0152(2) 0.0519(9) Uani d . 1 . .
    N N13 0.22837(13) 0.6396(3) 0.0822(2) 0.0682(10) Uani d . 1 . .
    H H13A 0.2473 0.6342 0.128 0.082 Uiso calc R 1 . .
    H H13B 0.1875 0.6391 0.0799 0.082 Uiso calc R 1 . .
    N N14 0.45956(13) 0.7257(3) 0.11147(19) 0.0510(8) Uani d . 1 . .
    C C15 0.45232(18) 0.8447(4) 0.1039(2) 0.0563(10) Uani d . 1 . .
    C C16 0.3996(2) 0.9016(4) 0.0752(4) 0.0839(15) Uani d . 1 . .
    H H16 0.3638 0.8601 0.0595 0.101 Uiso calc R 1 . .
    C C17 0.3998(3) 1.0218(5) 0.0695(4) 0.1028(18) Uani d . 1 . .
    H H17 0.3648 1.0607 0.0486 0.123 Uiso calc R 1 . .
    C C18 0.4536(4) 1.0833(5) 0.0957(4) 0.1039(19) Uani d . 1 . .
    H H18 0.4536 1.1635 0.0936 0.125 Uiso calc R 1 . .
    C C19 0.5060(3) 1.0260(5) 0.1243(4) 0.0920(16) Uani d . 1 . .
    H H19 0.542 1.0665 0.1408 0.11 Uiso calc R 1 . .
    C C20 0.5045(2) 0.9079(4) 0.1283(3) 0.0689(12) Uani d . 1 . .
    S S21 0.56461(5) 0.81677(11) 0.16229(8) 0.0794(4) Uani d . 1 . .
    C C22 0.51607(16) 0.6994(4) 0.1405(2) 0.0526(9) Uani d . 1 . .
    N N23 0.53666(14) 0.5938(3) 0.1541(2) 0.0673(10) Uani d . 1 . .
    H H23A 0.5125 0.5358 0.1439 0.081 Uiso calc R 1 . .
    H H23B 0.5742 0.583 0.1732 0.081 Uiso calc R 1 . .
loop_
    _atom_site_aniso_label
    _atom_site_aniso_U_11
    _atom_site_aniso_U_22
    _atom_site_aniso_U_33
    _atom_site_aniso_U_12
    _atom_site_aniso_U_13
    _atom_site_aniso_U_23
    Zn1 0.0339(2) 0.0592(3) 0.0555(3) -0.00259(18) -0.00195(16) -0.0009(2)
    Cl2 0.0450(5) 0.1092(9) 0.0562(6) 0.0047(5) 0.0029(4) 0.0017(6)
    Cl3 0.0395(4) 0.0593(6) 0.0807(7) 0.0003(4) 0.0012(4) -0.0048(5)
    N4 0.0336(13) 0.0584(19) 0.051(2) -0.0019(13) -0.0030(12) -0.0022(15)
    C5 0.0385(17) 0.044(2) 0.056(2) -0.0035(15) -0.0026(15) -0.0041(18)
    C6 0.047(2) 0.063(3) 0.062(3) 0.0010(18) 0.0038(17) -0.002(2)
    C7 0.056(2) 0.069(3) 0.062(3) -0.0080(19) 0.013(2) -0.010(2)
    C8 0.078(3) 0.098(4) 0.053(3) -0.019(3) 0.008(2) -0.006(3)
    C9 0.070(3) 0.103(4) 0.055(3) -0.015(3) -0.015(2) -0.006(3)
    C10 0.043(2) 0.066(3) 0.060(3) -0.0058(18) -0.0032(16) 0.000(2)
    S11 0.0404(5) 0.0954(9) 0.0686(7) -0.0065(5) -0.0123(4) 0.0040(6)
    C12 0.0363(17) 0.057(2) 0.063(3) 0.0000(15) -0.0028(16) -0.003(2)
    N13 0.0321(15) 0.108(3) 0.064(2) -0.0072(16) 0.0005(14) 0.001(2)
    N14 0.0403(15) 0.053(2) 0.059(2) -0.0049(14) -0.0028(13) -0.0030(15)
    C15 0.054(2) 0.056(3) 0.059(3) -0.0036(19) 0.0036(18) -0.002(2)
    C16 0.080(3) 0.062(3) 0.109(4) -0.001(2) -0.017(3) -0.006(3)
    C17 0.102(4) 0.070(4) 0.136(5) 0.018(3) -0.015(4) -0.004(3)
    C18 0.129(5) 0.055(3) 0.128(5) -0.008(3) 0.014(4) -0.007(3)
    C19 0.083(4) 0.074(4) 0.119(5) -0.018(3) 0.000(3) -0.010(3)
    C20 0.076(3) 0.054(3) 0.077(3) -0.015(2) 0.008(2) -0.009(2)
    S21 0.0532(6) 0.0765(8) 0.1084(10) -0.0193(5) -0.0102(6) -0.0122(7)
    C22 0.0419(19) 0.063(3) 0.053(2) -0.0077(18) 0.0060(16) -0.005(2)
    N23 0.0423(16) 0.068(3) 0.092(3) 0.0004(16) -0.0166(17) -0.005(2)
_geom_special_details
;
All e.s.d.'s (except the e.s.d. in the dihedral angle between two l.s. planes)
are estimated using the full covariance matrix. The cell e.s.d.'s are taken
into account individually in the estimation of e.s.d.'s in distances, angles
and torsion angles; correlations between e.s.d.'s in cell parameters are only
used when they are defined by crystal symmetry. An approximate (isotropic)
treatment of cell e.s.d.'s is used for estimating e.s.d.'s involving l.s.
planes.
;
loop_
    _geom_bond_atom_site_label_1
    _geom_bond_atom_site_label_2
    _geom_bond_site_symmetry_2
    _geom_bond_distance
    _geom_bond_publ_flag
    Zn1 N4 . 2.026(3) y
    Zn1 N14 . 2.028(3) y
    Zn1 Cl2 . 2.2489(11) y
    Zn1 Cl3 . 2.2726(11) y
    N4 C12 . 1.338(4) y
    N4 C5 . 1.404(5) y
    C5 C10 . 1.384(5) ?
    C5 C6 . 1.384(5) ?
    C6 C7 . 1.378(5) ?
    C6 H6 . 0.93 ?
    C7 C8 . 1.368(6) ?
    C7 H7 . 0.93 ?
    C8 C9 . 1.379(6) ?
    C8 H8 . 0.93 ?
    C9 C10 . 1.375(6) ?
    C9 H9 . 0.93 ?
    C10 S11 . 1.748(4) ?
    S11 C12 . 1.742(4) ?
    C12 N13 . 1.326(5) ?
    N13 H13A . 0.86 ?
    N13 H13B . 0.86 ?
    N14 C22 . 1.317(4) y
    N14 C15 . 1.395(5) y
    C15 C16 . 1.374(6) ?
    C15 C20 . 1.380(6) ?
    C16 C17 . 1.399(7) ?
    C16 H16 . 0.93 ?
    C17 C18 . 1.405(8) ?
    C17 H17 . 0.93 ?
    C18 C19 . 1.373(8) ?
    C18 H18 . 0.93 ?
    C19 C20 . 1.372(6) ?
    C19 H19 . 0.93 ?
    C20 S21 . 1.741(5) ?
    S21 C22 . 1.740(4) ?
    C22 N23 . 1.318(5) ?
    N23 H23A . 0.86 ?
    N23 H23B . 0.86 ?
loop_
    _geom_angle_atom_site_label_1
    _geom_angle_atom_site_label_2
    _geom_angle_atom_site_label_3
    _geom_angle_site_symmetry_1
    _geom_angle_site_symmetry_3
    _geom_angle
    _geom_angle_publ_flag
    N4 Zn1 N14 . . 112.24(12) y
    N4 Zn1 Cl2 . . 110.59(8) ?
    N14 Zn1 Cl2 . . 107.17(9) ?
    N4 Zn1 Cl3 . . 103.73(9) ?
    N14 Zn1 Cl3 . . 111.09(9) ?
    Cl2 Zn1 Cl3 . . 112.11(5) y
    C12 N4 C5 . . 111.0(3) ?
    C12 N4 Zn1 . . 127.7(3) ?
    C5 N4 Zn1 . . 120.6(2) ?
    C10 C5 C6 . . 120.4(4) ?
    C10 C5 N4 . . 114.7(3) ?
    C6 C5 N4 . . 125.0(3) ?
    C7 C6 C5 . . 118.2(4) ?
    C7 C6 H6 . . 120.9 ?
    C5 C6 H6 . . 120.9 ?
    C8 C7 C6 . . 121.8(4) ?
    C8 C7 H7 . . 119.1 ?
    C6 C7 H7 . . 119.1 ?
    C7 C8 C9 . . 119.8(4) ?
    C7 C8 H8 . . 120.1 ?
    C9 C8 H8 . . 120.1 ?
    C10 C9 C8 . . 119.5(4) ?
    C10 C9 H9 . . 120.2 ?
    C8 C9 H9 . . 120.2 ?
    C9 C10 C5 . . 120.3(3) ?
    C9 C10 S11 . . 129.5(3) ?
    C5 C10 S11 . . 110.2(3) ?
    C12 S11 C10 . . 89.70(17) ?
    N13 C12 N4 . . 124.2(3) ?
    N13 C12 S11 . . 121.4(3) ?
    N4 C12 S11 . . 114.4(3) ?
    C12 N13 H13A . . 120 ?
    C12 N13 H13B . . 120 ?
    H13A N13 H13B . . 120 ?
    C22 N14 C15 . . 111.1(3) ?
    C22 N14 Zn1 . . 123.3(3) ?
    C15 N14 Zn1 . . 124.3(2) ?
    C16 C15 C20 . . 119.2(4) ?
    C16 C15 N14 . . 126.5(4) ?
    C20 C15 N14 . . 114.4(4) ?
    C15 C16 C17 . . 120.0(5) ?
    C15 C16 H16 . . 120 ?
    C17 C16 H16 . . 120 ?
    C16 C17 C18 . . 119.2(5) ?
    C16 C17 H17 . . 120.4 ?
    C18 C17 H17 . . 120.4 ?
    C19 C18 C17 . . 120.5(5) ?
    C19 C18 H18 . . 119.8 ?
    C17 C18 H18 . . 119.8 ?
    C20 C19 C18 . . 118.8(5) ?
    C20 C19 H19 . . 120.6 ?
    C18 C19 H19 . . 120.6 ?
    C19 C20 C15 . . 122.3(5) ?
    C19 C20 S21 . . 127.2(4) ?
    C15 C20 S21 . . 110.4(3) ?
    C22 S21 C20 . . 89.0(2) ?
    N14 C22 N23 . . 125.0(3) ?
    N14 C22 S21 . . 115.0(3) ?
    N23 C22 S21 . . 119.9(3) ?
    C22 N23 H23A . . 120 ?
    C22 N23 H23B . . 120 ?
    H23A N23 H23B . . 120 ?
loop_
    _geom_hbond_atom_site_label_D
    _geom_hbond_atom_site_label_H
    _geom_hbond_atom_site_label_A
    _geom_hbond_site_symmetry_A
    _geom_hbond_distance_DH
    _geom_hbond_distance_HA
    _geom_hbond_distance_DA
    _geom_hbond_angle_DHA
    N13 H13A Cl2 . 0.86 2.46 3.273(3) 157
    N13 H13B Cl3 2_565 0.86 2.49 3.314(3) 161
    N23 H23A Cl3 . 0.86 2.54 3.333(3) 154
    N23 H23B Cl2 3_655 0.86 2.57 3.366(3) 154
_iucr_refine_instructions_details
;
TITL [Zn(C7H6N2S)2Cl2] complex in Pcca
CELL 0.71073  21.0129  11.6013  16.6025  90.000  90.000  90.000
ZERR   8.00   0.0010   0.0005   0.0008   0.000   0.000   0.000
LATT  1
SYMM 0.5-X, -Y, Z
SYMM -X, Y, 0.5-Z
SYMM 0.5+X, -Y, 0.5-Z
SFAC C H N CL S ZN
UNIT 112 96 32 16 16 8
L.S. 5
BOND $H
FMAP 2
PLAN -5
htab
eqiv $1 -x+1/2, -y+1, z
eqiv $2 -x+1, y, -z+1/2
htab N13 Cl2
htab N13 Cl3_$1
htab N23 Cl3
htab N23 Cl2_$2
ACTA
MPLA Cl2 Zn1 Cl3
MPLA N4 Zn1 N14
MPLA N4 > N13
MPLA N14 > N23
WGHT    0.072400
FVAR       2.44887
ZN1   6    0.387172    0.610711    0.102990    11.00000    0.03389    0.05922 =
         0.05549   -0.00087   -0.00195   -0.00259
CL2   4    0.336634    0.610063    0.222393    11.00000    0.04498    0.10920 =
         0.05624    0.00166    0.00291    0.00470
CL3   4    0.423818    0.432975    0.068916    11.00000    0.03946    0.05925 =
         0.08067   -0.00479    0.00120    0.00029
N4    3    0.325924    0.650332    0.012889    11.00000    0.03357    0.05837 =
         0.05106   -0.00217   -0.00301   -0.00188
C5    1    0.348018    0.665259   -0.066211    11.00000    0.03854    0.04433 =
         0.05571   -0.00414   -0.00259   -0.00346
C6    1    0.411415    0.673134   -0.088186    11.00000    0.04660    0.06258 =
         0.06165   -0.00235    0.00383    0.00100
AFIX  43
H6    2    0.443538    0.667289   -0.049870    11.00000   -1.20000
AFIX   0
C7    1    0.425652    0.689867   -0.168351    11.00000    0.05636    0.06925 =
         0.06156   -0.00991    0.01281   -0.00797
AFIX  43
H7    2    0.468065    0.694476   -0.184029    11.00000   -1.20000
AFIX   0
C8    1    0.379099    0.699879   -0.225482    11.00000    0.07807    0.09830 =
         0.05345   -0.00641    0.00768   -0.01930
AFIX  43
H8    2    0.389950    0.711852   -0.279140    11.00000   -1.20000
AFIX   0
C9    1    0.316020    0.692160   -0.203261    11.00000    0.06972    0.10277 =
         0.05498   -0.00614   -0.01508   -0.01543
AFIX  43
H9    2    0.284114    0.698943   -0.241792    11.00000   -1.20000
AFIX   0
C10   1    0.300615    0.674368   -0.123745    11.00000    0.04347    0.06589 =
         0.06023   -0.00018   -0.00324   -0.00584
S11   5    0.225778    0.662839   -0.078524    11.00000    0.04036    0.09535 =
         0.06857    0.00400   -0.01227   -0.00653
C12   1    0.262271    0.648760    0.015172    11.00000    0.03630    0.05650 =
         0.06278   -0.00274   -0.00281    0.00004
N13   3    0.228365    0.639597    0.082207    11.00000    0.03205    0.10834 =
         0.06422    0.00078    0.00048   -0.00723
AFIX  93
H13A  2    0.247257    0.634186    0.128002    11.00000   -1.20000
H13B  2    0.187480    0.639064    0.079897    11.00000   -1.20000
AFIX   0
N14   3    0.459562    0.725670    0.111471    11.00000    0.04028    0.05342 =
         0.05916   -0.00298   -0.00277   -0.00487
C15   1    0.452322    0.844726    0.103868    11.00000    0.05400    0.05598 =
         0.05882   -0.00232    0.00361   -0.00361
C16   1    0.399617    0.901571    0.075169    11.00000    0.08027    0.06206 =
         0.10927   -0.00558   -0.01688   -0.00110
AFIX  43
H16   2    0.363818    0.860086    0.059530    11.00000   -1.20000
AFIX   0
C17   1    0.399845    1.021845    0.069496    11.00000    0.10250    0.06993 =
         0.13603   -0.00356   -0.01494    0.01833
AFIX  43
H17   2    0.364814    1.060674    0.048619    11.00000   -1.20000
AFIX   0
C18   1    0.453592    1.083347    0.095690    11.00000    0.12884    0.05471 =
         0.12800   -0.00695    0.01386   -0.00850
AFIX  43
H18   2    0.453627    1.163454    0.093597    11.00000   -1.20000
AFIX   0
C19   1    0.506049    1.026015    0.124350    11.00000    0.08302    0.07366 =
         0.11942   -0.01000    0.00002   -0.01824
AFIX  43
H19   2    0.541988    1.066479    0.140761    11.00000   -1.20000
AFIX   0
C20   1    0.504502    0.907900    0.128348    11.00000    0.07628    0.05366 =
         0.07665   -0.00896    0.00838   -0.01532
S21   5    0.564609    0.816767    0.162292    11.00000    0.05324    0.07655 =
         0.10843   -0.01218   -0.01020   -0.01931
C22   1    0.516066    0.699364    0.140527    11.00000    0.04191    0.06314 =
         0.05272   -0.00461    0.00600   -0.00767
N23   3    0.536660    0.593835    0.154124    11.00000    0.04232    0.06772 =
         0.09182   -0.00530   -0.01658    0.00037
AFIX  93
H23A  2    0.512528    0.535782    0.143887    11.00000   -1.20000
H23B  2    0.574229    0.583028    0.173234    11.00000   -1.20000
HKLF 4
REM  [Zn(C7H6N2S)2Cl2] complex in Pcca
REM R1 =  0.0459 for   2612 Fo > 4sig(Fo)  and  0.0999 for all   4956 data
REM    208 parameters refined using      0 restraints
END
WGHT      0.0724      0.0000
REM Highest difference peak  0.393,  deepest hole -0.337,  1-sigma level  0.084
Q1    1   0.7466  0.0461  0.0931  11.00000  0.05    0.39
Q2    1   0.6941  0.0058  0.0859  11.00000  0.05    0.37
Q3    1   0.7500  0.0000  0.0672  10.50000  0.05    0.36
Q4    1   0.6981  0.0243  0.2422  11.00000  0.05    0.35
Q5    1   0.7395 -0.0386  0.1833  11.00000  0.05    0.35
;
loop_
    _platon_squeeze_void_nr
    _platon_squeeze_void_average_x
    _platon_squeeze_void_average_y
    _platon_squeeze_void_average_z
    _platon_squeeze_void_volume
    _platon_squeeze_void_count_electrons
    _platon_squeeze_void_content
    1 0.250 0.000 0.019 378 58 ' '
    2 0.750 0.000 -0.025 378 58 ' '
_platon_squeeze_details
;
;
