# Supplementary material for: Bis(2-amino-1,3-benzothia­zole-κN 3)dichloridozinc(II) ethanol hemisolvate
Source: Acta Crystallogr Sect E Struct Rep Online. 2012 Jan 21;68(Pt 2):m178–9. doi: 10.1107/S1600536812001560 (PMC3274905; doi:10.1107/S1600536812001560)
Supplement: Supplementary file 2 [file e-68-0m178-Isup2.hkl]

#
# h,k,l, Fc-squared, Fo-squared, sigma(Fo-squared) and status flag
#
data_I
_shelx_title ' [Zn(C7H6N2S)2Cl2] complex in Pcca'
_shelx_refln_list_code          4
_shelx_F_calc_maximum      436.09
_exptl_crystal_F_000      1760.00
_reflns_d_resolution_high  0.7497
 
loop_
 _symmetry_equiv_pos_as_xyz
 'x, y, z'
 '-x+1/2, -y, z'
 '-x, y, -z+1/2'
 'x+1/2, -y, -z+1/2'
 '-x, -y, -z'
 'x-1/2, y, -z'
 'x, -y, z-1/2'
 '-x-1/2, y, z-1/2'
 
_cell_length_a    21.0129
_cell_length_b    11.6013
_cell_length_c    16.6025
_cell_angle_alpha  90.000
_cell_angle_beta   90.000
_cell_angle_gamma  90.000
 
_shelx_F_squared_multiplier     1.000
 
loop_
 _refln_index_h
 _refln_index_k
 _refln_index_l
 _refln_F_squared_calc
 _refln_F_squared_meas
 _refln_F_squared_sigma
 _refln_observed_status
   8   0   0      215.82      498.25    173.76 o
  10   0   0      821.61      844.07    107.52 o
  12   0   0      859.49     1153.01     68.87 o
  14   0   0     2212.35     2590.00    179.76 o
  16   0   0        5.45       15.77     35.84 o
  18   0   0    19063.37    18481.53    433.21 o
  20   0   0     4400.75     4375.36    133.83 o
   6   1   0     7790.13     7052.29    311.44 o
   8   1   0      622.85      702.97    103.27 o
  10   1   0      383.49      339.93     48.56 o
  12   1   0      345.00      312.92     24.16 o
  14   1   0     3763.17     3675.24    135.65 o
  16   1   0     1183.34      845.85    247.38 o
  18   1   0     3015.32     2992.52    194.43 o
  20   1   0     4410.04     4591.00    221.95 o
  22   1   0     2329.41     2163.44    142.74 o
  24   1   0       34.81       51.03     45.86 o
   2   2   0    11549.28     7058.32    204.27 o
   4   2   0     6996.76     3100.69     62.14 o
   6   2   0      108.85       60.01     44.76 o
   8   2   0     5294.14     5167.70     47.70 o
  10   2   0     4620.03     4736.08    359.68 o
  12   2   0     2168.71     2224.30    133.23 o
  14   2   0      329.06      347.99     66.96 o
  16   2   0        2.17       22.51     54.86 o
  18   2   0       29.71       97.88     70.37 o
  20   2   0       40.58        0.50     45.52 o
  22   2   0      333.07      301.15     71.37 o
  24   2   0      358.06      286.98     70.87 o
  26   2   0       85.31      133.40     62.37 o
   2   3   0    57402.06    83115.10   2318.68 o
   4   3   0      414.91      737.52     66.22 o
   6   3   0     2123.51     2161.57    135.24 o
   8   3   0    25669.01    25099.40    410.93 o
  10   3   0     7773.71     8234.26    260.57 o
  12   3   0       22.26        0.00     43.69 o
  14   3   0     5660.50     5589.51    342.67 o
  16   3   0     3874.09     3429.41    171.25 o
  18   3   0     3720.15     3643.36    205.94 o
  20   3   0      747.67      655.33    108.06 o
  22   3   0       42.44       57.86     72.20 o
  24   3   0       62.81        3.34     68.70 o
  26   3   0      953.35      872.78    113.89 o
   0   4   0   190172.88   178572.61   4651.70 o
   2   4   0     9965.99     7025.75    280.98 o
   4   4   0    15912.35    17036.42    447.96 o
   6   4   0     3083.84     2987.89    125.15 o
   8   4   0     5430.41     4941.50    258.47 o
  10   4   0       66.00       41.05     20.32 o
  12   4   0      258.58      311.22     28.79 o
  14   4   0     6876.56     6691.24    276.64 o
  16   4   0      128.45      117.23     90.71 o
  18   4   0    11671.09    13266.92    591.80 o
  20   4   0      359.83      350.18     91.88 o
  22   4   0     1395.63     1356.52    163.58 o
  24   4   0      132.99       46.86     76.87 o
  26   4   0     1065.40      934.64    137.40 o
   0   5   0    18936.97    17554.92    820.56 o
   2   5   0     1439.12     1136.96    112.40 o
   4   5   0    31742.80    32595.30    616.05 o
   6   5   0     6121.24     5832.37    123.51 o
   8   5   0      597.62      665.53     38.70 o
  10   5   0       21.44       11.30     19.60 o
  12   5   0       12.07       27.28     24.46 o
  14   5   0     2907.00     2640.13    106.56 o
  16   5   0      932.46      969.33    153.08 o
  18   5   0     4887.22     4517.13    282.81 o
  20   5   0      294.44      383.36    117.73 o
  22   5   0     4526.71     4568.83    273.47 o
  24   5   0        0.62        3.67     83.88 o
  26   5   0      678.91      628.49    138.07 o
   0   6   0      526.56      551.09    125.35 o
   2   6   0    13399.76    12648.23    413.01 o
   4   6   0     9858.09     8989.84    254.12 o
   6   6   0       34.67       47.50     21.36 o
   8   6   0     1659.95     1696.83    107.47 o
  10   6   0     1849.39     1746.04     74.49 o
  12   6   0       20.45       42.54     31.98 o
  14   6   0     2665.90     2815.52    103.63 o
  16   6   0        5.13       11.34     69.54 o
  18   6   0       27.06       65.37     79.54 o
  20   6   0        3.10       46.86     91.38 o
  22   6   0     1027.11      798.24    161.08 o
  24   6   0      787.15      823.09    162.08 o
   0   7   0       29.02       40.60     42.55 o
   2   7   0    12100.35    12092.23    220.14 o
   4   7   0      251.15      271.89     43.45 o
   6   7   0      307.74      179.34     66.13 o
   8   7   0     2832.94     2630.14    313.58 o
  10   7   0       10.89        6.99     40.38 o
  12   7   0        7.67        6.17     39.02 o
  14   7   0      158.96       66.27     41.03 o
  16   7   0       46.14       22.63     38.41 o
  18   7   0     1293.25     1737.88    196.93 o
  20   7   0        0.06        8.34     90.05 o
  22   7   0       36.14        7.34     80.37 o
  24   7   0      264.40      299.99    120.73 o
   0   8   0      707.75     1006.68    110.72 o
   2   8   0     2680.70     2613.27    111.37 o
   4   8   0     2952.19     2761.98    117.92 o
   6   8   0     1995.33     1846.34    104.65 o
   8   8   0    11441.45    10823.35    340.14 o
  10   8   0      495.01      458.56     73.47 o
  12   8   0     1983.11     2036.84    124.77 o
  14   8   0     7764.75     7249.01    266.91 o
  16   8   0      123.32      145.63     50.99 o
  18   8   0     2202.61     2177.61    238.79 o
  20   8   0      365.60      498.42    142.41 o
  22   8   0       59.52        1.83     89.05 o
   0   9   0     1317.60     1633.67    155.91 o
   2   9   0     1882.98     1883.32    141.05 o
   4   9   0     3700.28     3695.30    182.54 o
   6   9   0      187.46      132.14     58.02 o
   8   9   0     1572.96     1635.79    126.65 o
  10   9   0        9.98       50.68     53.11 o
  12   9   0     3291.15     2587.30    149.37 o
  14   9   0     4278.07     4234.72    192.62 o
  16   9   0      443.28      351.97     78.37 o
  18   9   0     2131.71     2325.38    208.19 o
  20   9   0      277.42      243.46    139.57 o
  22   9   0      694.43      579.46    177.09 o
   0  10   0     2536.13     2043.54    224.28 o
   2  10   0     1737.40     1733.13    128.82 o
   4  10   0     2722.53     2794.14    166.11 o
   6  10   0        2.89       65.37     81.71 o
   8  10   0      939.56      807.74    133.73 o
  10  10   0     1456.91     1398.82    123.90 o
  12  10   0      289.84      367.46     78.06 o
  14  10   0      755.07      648.91     92.08 o
  16  10   0       97.93      104.26     62.89 o
  18  10   0      343.49      330.85     73.37 o
  20  10   0        8.23       62.03    131.23 o
   0  11   0       60.99      153.58    107.55 o
   2  11   0      203.59      264.60     81.46 o
   4  11   0      241.46      224.28    110.56 o
   6  11   0       63.74      173.76     98.05 o
   8  11   0       74.52       48.86     87.88 o
  10  11   0      301.66       38.69     82.21 o
  12  11   0       24.58       97.22     82.38 o
  14  11   0       52.37       48.26     68.99 o
  16  11   0      167.95       97.39     80.04 o
  18  11   0       15.97       13.74     66.00 o
   0  12   0      298.35      193.93    121.56 o
   2  12   0        3.07        4.64     70.89 o
   4  12   0      358.42       95.88    111.89 o
   6  12   0       23.21       10.84     90.88 o
   8  12   0      505.32      699.19    155.25 o
  10  12   0      224.79      445.06    113.89 o
  12  12   0       26.67       34.68     91.05 o
  14  12   0      162.80      122.56    104.05 o
  16  12   0       42.32      104.26     77.27 o
   0  13   0       47.83        0.00    105.05 o
   2  13   0       38.28       13.06     79.75 o
   4  13   0      422.84      245.12    124.23 o
   6  13   0       50.66        0.33     86.38 o
   8  13   0      517.31      427.88    141.24 o
  10  13   0      246.79      237.95    121.40 o
  12  13   0      383.92      391.03    134.24 o
  14  13   0      415.99      446.39    129.23 o
   0  14   0      299.16      181.43    145.41 o
   2  14   0        3.97        0.00    120.73 o
   4  14   0      349.76      500.42    157.25 o
   6  14   0        2.33        0.33    110.56 o
   8  14   0      147.89      172.09    124.40 o
  10  14   0      145.84       57.20    116.56 o
   0  15   0        3.13        0.33    120.56 o
   2  15   0       79.59        0.17    140.07 o
   4  15   0       45.21        0.00    130.23 o
   6  15   0       13.33        0.17    116.23 o
   1   1   1    29282.66    29846.53   1074.21 o
   5   1   1       12.14       16.76     16.53 o
   6   1   1    29275.36    30167.35    608.54 o
   7   1   1     1147.76     1296.10     37.63 o
   8   1   1     2328.87     2560.67     61.53 o
   9   1   1      203.71      244.46     21.03 o
  10   1   1       12.62       61.31     13.73 o
  11   1   1     2598.83     2723.59     61.56 o
  12   1   1    17249.57    17619.38    292.51 o
  13   1   1       94.37      132.57     19.02 o
  14   1   1     3061.83     3229.03     72.14 o
  15   1   1     2493.29     2560.14     60.03 o
  16   1   1     4197.25     4241.44     81.95 o
  17   1   1     3553.83     3825.01     76.49 o
  18   1   1     1435.45     1368.72     46.43 o
  19   1   1     2117.89     2149.44     82.19 o
  20   1   1      259.26      258.19     71.79 o
  21   1   1     1050.21     1098.65     67.47 o
  22   1   1      100.74      140.87     40.44 o
  23   1   1      336.92      274.96     42.01 o
  24   1   1      642.59      685.18     82.04 o
  25   1   1        1.43        1.17     43.86 o
   1   2   1      517.20      372.96     27.82 o
   2   2   1    43549.50    42726.23   1035.43 o
   3   2   1    11403.52    11736.76    283.49 o
   4   2   1      149.92      179.22     14.98 o
   5   2   1      457.47      414.75     28.02 o
   6   2   1    33257.87    33443.48    533.01 o
   7   2   1    24344.77    27102.89    624.11 o
   8   2   1     1722.62     1925.25     51.10 o
   9   2   1     4969.51     4538.09     85.59 o
  10   2   1       35.04       63.56     15.13 o
  11   2   1      739.16      758.84     30.93 o
  12   2   1    14564.77    14550.92    264.60 o
  13   2   1     4289.16     4574.98     85.80 o
  14   2   1     6345.40     6498.51    121.30 o
  15   2   1    14248.45    13658.46    329.10 o
  16   2   1     5455.15     5443.55    213.61 o
  17   2   1     1323.06     1293.18     90.78 o
  18   2   1        5.48       24.22     36.14 o
  19   2   1     2156.63     2150.22    193.18 o
  20   2   1     4084.14     4075.08    160.99 o
  21   2   1     1303.10     1378.72    133.82 o
  22   2   1      623.12      563.14     63.81 o
  23   2   1       76.61       20.28     38.46 o
  24   2   1     1216.06     1197.25     80.46 o
  25   2   1      349.97      238.14     47.24 o
  26   2   1        9.55       20.59     38.70 o
  27   2   1       70.38       75.04     61.70 o
   1   3   1    10749.00    10515.08    222.60 o
   2   3   1     3025.49     2986.41     73.76 o
   3   3   1    29734.00    30094.30    561.89 o
   4   3   1     7165.98     8051.77    146.85 o
   5   3   1     1103.08     1122.48     46.57 o
   6   3   1    36244.75    37665.92    650.05 o
   7   3   1    12089.23    12077.04    191.54 o
   8   3   1     1494.59     1668.13     41.28 o
   9   3   1     3481.04     4350.40     90.43 o
  10   3   1     7151.17     7085.06    137.60 o
  11   3   1      381.77      398.18     25.62 o
  12   3   1     9415.82     9146.55    195.63 o
  13   3   1     4337.01     4220.06    108.09 o
  14   3   1     1382.98     1478.95     94.90 o
  15   3   1     4351.00     4212.51    145.84 o
  16   3   1     6881.00     6817.76    239.54 o
  17   3   1     1752.31     1772.54    226.28 o
  18   3   1        0.42       46.40     43.47 o
  19   3   1     2359.31     2363.26    144.74 o
  20   3   1     4074.99     3872.56    212.02 o
  21   3   1      553.82      589.77     94.55 o
  22   3   1      700.69      742.21     84.04 o
  23   3   1      185.88      150.58     57.33 o
  24   3   1      123.57       95.45     53.17 o
  25   3   1      255.77      322.87     73.95 o
  26   3   1       54.41      105.99     97.97 o
  27   3   1        7.77        0.33     46.39 o
   1   4   1    24941.52    24652.44    369.92 o
   2   4   1    10622.97    11595.77    206.12 o
   3   4   1     4830.07     5034.97     87.16 o
   4   4   1    10329.23    10144.03    160.90 o
   5   4   1     2840.11     2932.92     77.71 o
   6   4   1     2494.21     2695.35     71.99 o
   7   4   1      705.92      845.24     24.82 o
   8   4   1      178.24      169.53     17.59 o
   9   4   1     3198.11     3321.17     89.62 o
  10   4   1    24518.72    25382.65    397.64 o
  11   4   1        0.82       13.70     12.32 o
  12   4   1     1212.05     1239.50     42.49 o
  13   4   1     1580.58     1643.23     64.31 o
  14   4   1        7.49       22.01     17.68 o
  15   4   1      124.51      110.47     75.96 o
  16   4   1     5029.46     4937.11    259.47 o
  17   4   1      784.47      643.85     84.59 o
  18   4   1      233.98      147.99     60.02 o
  19   4   1      651.57      750.22    149.66 o
  20   4   1      524.69      446.81     75.19 o
  21   4   1      132.05      111.92     56.70 o
  22   4   1      217.12      250.22     69.70 o
  23   4   1      338.95      241.06     98.97 o
  24   4   1      419.03      313.25     70.51 o
  25   4   1       12.58       76.25     72.79 o
  26   4   1       41.86       36.83     55.59 o
  27   4   1        3.88        0.33     56.71 o
   1   5   1     5337.54     5744.94    101.84 o
   2   5   1    20088.71    20394.66    271.65 o
   3   5   1       81.20      127.98     24.09 o
   4   5   1     3296.95     3186.19     82.42 o
   5   5   1     1536.39     1444.00     59.85 o
   6   5   1     4034.14     3877.95     91.30 o
   7   5   1      606.19      609.26     23.77 o
   8   5   1        3.25        8.58     14.38 o
   9   5   1        5.71       10.08     14.53 o
  10   5   1     5637.70     5710.29    133.59 o
  11   5   1      221.34      225.49     24.69 o
  12   5   1     1730.32     1672.85     41.58 o
  13   5   1      325.29      363.15     24.62 o
  14   5   1       32.10       17.39     20.65 o
  15   5   1        0.11       12.25     22.04 o
  16   5   1      267.39      260.99     65.48 o
  17   5   1     1101.22      958.93    104.56 o
  18   5   1       50.61       30.69     51.79 o
  19   5   1       58.87        7.44     50.31 o
  20   5   1       15.85       64.07     55.76 o
  21   5   1      352.33      329.79     76.35 o
  22   5   1       96.23       68.27     62.76 o
  23   5   1       62.10       73.64     75.62 o
  24   5   1      697.50      839.57    102.03 o
  25   5   1        0.57       16.97     63.62 o
  26   5   1       97.77       86.13     69.07 o
   1   6   1     8625.87     7263.17    127.90 o
   2   6   1     5528.20     5295.78    105.97 o
   3   6   1    11799.42    11295.14    168.90 o
   4   6   1       36.64       28.30     21.20 o
   5   6   1     7709.97     7982.94    158.95 o
   6   6   1     7130.94     7073.82    117.34 o
   7   6   1      299.95      310.62     34.04 o
   8   6   1      615.09      721.99     55.16 o
   9   6   1       43.36       91.73     16.68 o
  10   6   1      547.35      565.71     36.73 o
  11   6   1      197.50      236.67     25.54 o
  12   6   1     2618.74     2696.85    117.62 o
  13   6   1      113.40      100.11     22.59 o
  14   6   1       53.33       46.04     19.40 o
  15   6   1       35.25       27.03     24.50 o
  16   6   1      493.18      566.45     67.92 o
  17   6   1     1115.54     1153.64    105.59 o
  18   6   1      568.52      476.56     89.21 o
  19   6   1       97.95      150.05     66.04 o
  20   6   1     1430.26     1583.23    239.71 o
  21   6   1     1492.54     1450.56    205.35 o
  22   6   1       11.42       98.80     68.91 o
  23   6   1      405.10      335.72     87.54 o
  24   6   1      441.96      272.88     85.28 o
  25   6   1      263.28      284.46    194.85 o
   1   7   1     7867.65     8075.52    137.78 o
   2   7   1     8957.50     8844.34    153.80 o
   3   7   1     6231.67     6215.69    121.18 o
   4   7   1     1962.64     2037.07     78.12 o
   5   7   1     1479.65     1493.64     82.70 o
   6   7   1     3767.58     3492.26     97.78 o
   7   7   1     3604.56     3521.85     95.11 o
   8   7   1     5728.52     5509.66    148.64 o
   9   7   1     1925.69     1895.57     74.93 o
  10   7   1     2645.27     2628.95    130.65 o
  11   7   1     1747.64     1639.51     77.36 o
  12   7   1      523.40      464.43     42.30 o
  13   7   1     1745.21     1547.85     70.61 o
  14   7   1      232.63      218.56     34.67 o
  15   7   1     1405.08     1483.44     68.23 o
  16   7   1     2241.34     2207.89    114.88 o
  17   7   1       66.01       84.78     39.13 o
  18   7   1      336.45      341.25     82.54 o
  19   7   1      537.32      589.66     97.80 o
  20   7   1     1795.95     1981.55    242.46 o
  21   7   1      225.08      308.70    185.84 o
  22   7   1        1.19       31.01     67.05 o
  23   7   1       34.99       67.28     74.74 o
  24   7   1      244.80      226.69    126.65 o
   1   8   1     2466.28     2389.93     95.96 o
   2   8   1      279.05      292.56     40.77 o
   3   8   1      292.69      259.80     29.58 o
   4   8   1       95.95       88.24     29.73 o
   5   8   1      404.46      421.06     44.73 o
   6   8   1       50.84       32.82     24.60 o
   7   8   1       84.44       81.86     34.43 o
   8   8   1      559.76      522.33     61.27 o
   9   8   1      672.81      684.10     60.48 o
  10   8   1     3766.32     3743.57    165.42 o
  11   8   1      257.67      225.69     48.59 o
  12   8   1       54.90       36.32     36.75 o
  13   8   1     1601.60     1409.41     73.59 o
  14   8   1      232.86      188.69     42.13 o
  15   8   1      464.66      453.68     47.35 o
  16   8   1     1105.49     1147.50     64.00 o
  17   8   1       62.44       31.63     29.45 o
  18   8   1        5.64        6.21     37.40 o
  19   8   1      486.50      572.92    110.77 o
  20   8   1      305.10      311.02     88.63 o
  21   8   1       50.80      130.16     84.59 o
  22   8   1       10.26       34.19     76.79 o
  23   8   1       72.68        0.17     72.83 o
   1   9   1      179.59      152.36     46.96 o
   2   9   1      410.68      444.23    102.12 o
   3   9   1      506.15      392.35     48.72 o
   4   9   1      854.79      816.75     60.03 o
   5   9   1       82.87       38.50     29.70 o
   6   9   1      720.54      649.07     66.32 o
   7   9   1      104.24      162.46     43.54 o
   8   9   1      459.72      427.38     55.75 o
   9   9   1       37.27       26.31     35.05 o
  10   9   1      309.30      391.64     72.12 o
  11   9   1       25.50       31.52     36.81 o
  12   9   1      191.12      137.46     71.75 o
  13   9   1       57.92       95.53     40.56 o
  14   9   1        1.11        8.14     36.22 o
  15   9   1        5.04       16.97     33.72 o
  16   9   1       89.47       87.76     45.41 o
  17   9   1       25.57       31.33     35.26 o
  18   9   1      235.65      337.33     61.87 o
  19   9   1       39.61       78.58     43.86 o
  20   9   1        4.92        0.50     72.50 o
  21   9   1        4.60       65.71     78.29 o
  22   9   1       40.51      117.87     92.11 o
   1  10   1     3349.80     3140.92    130.08 o
   2  10   1     1170.46     1110.16     78.05 o
   3  10   1       85.48       88.52     46.80 o
   4  10   1      426.02      448.92     99.99 o
   5  10   1      727.14      952.62    204.44 o
   6  10   1      295.59      249.96     74.10 o
   7  10   1       51.20       16.68     52.16 o
   8  10   1      817.12      674.05     93.30 o
   9  10   1       34.70       24.34     39.70 o
  10  10   1      320.59      232.89     58.87 o
  11  10   1      148.11      156.77     55.51 o
  12  10   1      135.16      134.66     71.82 o
  13  10   1        1.67        1.90     38.92 o
  14  10   1        2.23       42.38     40.35 o
  15  10   1       81.19       76.60     45.72 o
  16  10   1      172.37      235.02     50.92 o
  17  10   1      155.60       90.53     43.67 o
  18  10   1       47.83       63.69     40.43 o
  19  10   1       95.96       76.13     53.07 o
  20  10   1       24.76       29.51     80.79 o
  21  10   1       76.66       36.17     86.63 o
   1  11   1      982.00      989.81     83.46 o
   2  11   1     1459.83     1565.77    101.76 o
   3  11   1      327.24      303.20     56.79 o
   4  11   1      637.90      627.68     79.03 o
   5  11   1      716.53      901.87    112.57 o
   6  11   1      352.62      295.78     76.82 o
   7  11   1       50.12       62.90     63.35 o
   8  11   1     1322.65     1100.01    114.25 o
   9  11   1       56.37       70.06     82.79 o
  10  11   1      183.39      125.62     60.46 o
  11  11   1      156.17      117.17     61.78 o
  12  11   1       38.12       34.60     46.59 o
  13  11   1       25.87       72.96     45.92 o
  14  11   1       50.53       83.14     52.86 o
  15  11   1       18.97       15.11     44.45 o
  16  11   1       97.27       98.02     48.62 o
  17  11   1        9.11       67.48     47.18 o
  18  11   1      108.71       64.33     46.95 o
  19  11   1       13.21       64.19     44.14 o
   1  12   1      117.30      182.43     58.84 o
   2  12   1     1419.56     1629.95    108.36 o
   3  12   1      129.15      191.70     66.91 o
   4  12   1      704.44      764.76    151.91 o
   5  12   1      137.63      192.27     79.62 o
   6  12   1      208.60      115.92     77.17 o
   7  12   1      176.66      267.29     82.66 o
   8  12   1      831.32     1086.66    376.78 o
   9  12   1      203.27      245.45    161.75 o
  10  12   1       25.25       31.00     60.45 o
  11  12   1       11.85       27.80     60.57 o
  12  12   1        2.61       57.72     63.58 o
  13  12   1       84.55      143.79     70.01 o
  14  12   1       36.55        0.17     54.64 o
  15  12   1      106.12      129.03     67.58 o
  16  12   1        2.70       56.44     78.00 o
  17  12   1       11.15       43.55     51.61 o
   1  13   1      124.76      103.08     61.67 o
   2  13   1      233.85      232.46    126.71 o
   3  13   1        0.17       31.22     75.71 o
   4  13   1       31.73       47.04     73.34 o
   5  13   1       48.66       42.85     72.37 o
   6  13   1      130.36       52.40     72.12 o
   7  13   1       24.31        7.65     71.13 o
   8  13   1       90.84       61.44     72.57 o
   9  13   1        1.13       10.14     62.34 o
  10  13   1       44.22       20.84     66.95 o
  11  13   1        6.21        0.17     67.03 o
  12  13   1       29.39       15.52     72.67 o
  13  13   1        0.64        0.17     62.96 o
  14  13   1       15.48        9.59     67.92 o
  15  13   1        0.29        8.52     64.78 o
   1  14   1        2.12       21.08     68.96 o
   2  14   1        3.53       43.16     84.39 o
   3  14   1        6.56       14.01     83.42 o
   4  14   1        0.02       37.97     80.48 o
   5  14   1        1.26       43.08     84.53 o
   6  14   1       12.15       40.61     83.34 o
   7  14   1       95.98      101.81     83.54 o
   8  14   1       38.82      117.25     83.38 o
   9  14   1       21.92       49.10     80.10 o
  10  14   1       43.24      144.47     93.96 o
  11  14   1        2.37       14.79     75.69 o
   1  15   1       33.22       40.13    101.74 o
   2  15   1       56.37      141.02    159.75 o
   3  15   1       19.98       17.68     90.82 o
   4  15   1        6.95       15.01     90.95 o
   5  15   1       69.49      154.94    106.82 o
   6  15   1       95.63      159.94    126.98 o
   2   0   2     3318.96     2461.59     23.18 o
   5   0   2    17512.96    19231.93    468.35 o
   6   0   2    45818.36    48852.22   1408.19 o
   7   0   2    45217.59    47993.77   1344.45 o
   8   0   2     5522.51     5681.07    214.68 o
   9   0   2      203.85      358.57     41.36 o
  10   0   2     3836.24     3652.64     83.11 o
  11   0   2     9913.55     9508.67    169.51 o
  12   0   2      207.56      158.67     23.30 o
  13   0   2     3830.49     3744.45     75.15 o
  14   0   2        2.87       16.00     14.80 o
  15   0   2    16960.29    17799.98    451.81 o
  16   0   2      137.37      119.49     25.02 o
  17   0   2     4531.27     4650.29    138.28 o
  18   0   2        1.73       14.86     25.80 o
  19   0   2      601.54      393.37     73.37 o
  20   0   2      558.88      590.63     79.04 o
  21   0   2      612.36      584.30     77.87 o
  22   0   2      629.40      617.65     74.70 o
  23   0   2     3268.12     3079.40    167.75 o
  24   0   2      285.28      284.64     53.19 o
   0   1   2     2647.93     8132.98    688.18 o
   1   1   2     4288.38    10590.89    778.73 o
   2   1   2      665.73     3110.08    307.82 o
   3   1   2    16017.24    11276.08    254.13 o
   4   1   2     2549.33     3950.17    105.73 o
   5   1   2     4523.05     4065.25     87.00 o
   6   1   2    21214.15    21201.29    263.47 o
   7   1   2    16326.99    15245.37    256.94 o
   8   1   2       75.68       14.53     28.43 o
   9   1   2     1275.36     1465.98     81.11 o
  10   1   2      690.29      747.09     52.81 o
  11   1   2      270.62      228.60     40.78 o
  12   1   2       26.35        7.34     12.30 o
  13   1   2      358.18      358.38     32.02 o
  14   1   2     1053.62     1072.84     32.81 o
  15   1   2     2788.47     3003.59     86.53 o
  16   1   2      914.20      828.31     49.95 o
  17   1   2      172.80      166.59     27.02 o
  18   1   2        7.64       14.21     20.09 o
  19   1   2     5246.02     5243.56    130.69 o
  20   1   2      798.18      805.04     39.35 o
  21   1   2     1418.19     1418.84     58.13 o
  22   1   2        7.92        2.30     31.23 o
  23   1   2     1686.75     1855.44    137.74 o
  24   1   2      259.52      275.31     71.20 o
  25   1   2      723.14      821.25     95.55 o
  26   1   2      290.24      305.82     66.70 o
   0   2   2     8717.97     4631.24    256.80 o
   1   2   2    35551.40    27623.19    548.11 o
   2   2   2    10001.75    15490.33    595.41 o
   3   2   2    19734.96    23774.70    802.31 o
   4   2   2     7206.33     8311.05    176.43 o
   5   2   2     1119.15     1026.08     46.07 o
   6   2   2     6697.07     7141.19    166.21 o
   7   2   2     7197.12     8184.61    181.29 o
   8   2   2      903.16      707.14     47.62 o
   9   2   2    11665.40    11752.63    206.27 o
  10   2   2     1373.25     1455.31     43.27 o
  11   2   2     1136.77     1088.38     55.20 o
  12   2   2       46.61       31.46     16.08 o
  13   2   2       65.21       59.25     20.81 o
  14   2   2      354.31      368.52     32.99 o
  15   2   2      976.99      932.18     52.84 o
  16   2   2     1430.91     1378.25     42.65 o
  17   2   2      839.28      901.26     77.87 o
  18   2   2      273.23      311.21     26.14 o
  19   2   2     1955.00     1939.51    109.06 o
  20   2   2       79.92       54.47     56.95 o
  21   2   2      134.32      120.85     45.38 o
  22   2   2      288.61      257.58     72.29 o
  23   2   2       62.73       46.07     44.13 o
  24   2   2        2.59        9.60     38.86 o
  25   2   2      425.78      506.55     55.51 o
  26   2   2       20.08        0.00     61.36 o
  27   2   2        0.78        0.17     64.20 o
   0   3   2    11057.56     7954.70    121.21 o
   1   3   2     1121.38     2278.26    137.16 o
   2   3   2     5715.37     4827.90    105.50 o
   3   3   2     8559.61    10257.16    256.76 o
   4   3   2     3152.14     3397.17     91.08 o
   5   3   2     3103.01     3098.73     92.98 o
   6   3   2     6137.66     7155.13    180.20 o
   7   3   2     5670.36     5861.46    140.00 o
   8   3   2      926.57     1060.87     54.59 o
   9   3   2      144.09      202.63     35.25 o
  10   3   2       38.57       36.52     30.00 o
  11   3   2      200.02      250.07     41.69 o
  12   3   2      126.06      117.24     26.86 o
  13   3   2        0.37        8.04     19.41 o
  14   3   2        2.19        4.32     21.09 o
  15   3   2     7903.39     7894.59    147.00 o
  16   3   2        7.78        9.22     21.47 o
  17   3   2      174.70      201.11     42.46 o
  18   3   2      927.73      891.48     83.63 o
  19   3   2     1194.26     1069.03     89.75 o
  20   3   2       86.01      187.81     52.65 o
  21   3   2     1474.03     1402.06    246.04 o
  22   3   2      206.36      239.67    107.55 o
  23   3   2      446.04      511.97     73.83 o
  24   3   2      511.87      356.03     64.96 o
  25   3   2      143.18       35.55     48.67 o
  26   3   2        4.89       91.14     53.18 o
  27   3   2      146.62      149.44     54.21 o
   0   4   2     9068.12     9578.89    320.46 o
   1   4   2    11535.46    13745.54    318.41 o
   2   4   2     1461.28     1721.44     69.82 o
   3   4   2    14635.72    12441.32    141.65 o
   4   4   2      146.05       83.41     19.71 o
   5   4   2     8002.53     7846.15    145.41 o
   6   4   2     8041.19     7341.33    128.43 o
   7   4   2    17165.87    17204.74    257.12 o
   8   4   2     2853.78     2950.74     56.27 o
   9   4   2        1.72        4.69     12.70 o
  10   4   2     1597.09     1441.62     45.60 o
  11   4   2     6539.30     6625.05    153.64 o
  12   4   2      954.61     1013.86     81.74 o
  13   4   2     1494.01     1416.24     60.43 o
  14   4   2      115.35      111.21     30.21 o
  15   4   2     4976.34     5027.53    133.57 o
  16   4   2      470.75      478.73     36.83 o
  17   4   2      376.08      384.82     33.38 o
  18   4   2       52.45      123.13     50.52 o
  19   4   2     3078.55     3113.95    152.30 o
  20   4   2      222.44      226.94     67.22 o
  21   4   2     1640.19     1777.12    117.60 o
  22   4   2      112.54       40.17     54.69 o
  23   4   2      757.10      749.70    144.99 o
  24   4   2      318.24      424.12     76.65 o
  25   4   2      378.60      251.25     69.67 o
  26   4   2      108.96       18.18     54.25 o
   0   5   2       70.40       79.35     44.26 o
   1   5   2    24406.74    22396.65    303.11 o
   2   5   2      375.53      340.72     30.35 o
   3   5   2     3746.81     3818.03     86.08 o
   4   5   2      897.76      880.98     34.41 o
   5   5   2     9680.95     9677.85    171.67 o
   6   5   2     3247.75     3225.57    101.46 o
   7   5   2    19959.39    19714.41    365.02 o
   8   5   2     2438.96     2213.13     64.65 o
   9   5   2      340.10      307.14     32.22 o
  10   5   2     4633.70     4882.84    122.71 o
  11   5   2     8990.07     9427.47    141.36 o
  12   5   2     1023.47     1013.72     40.23 o
  13   5   2     2170.58     2139.48     72.53 o
  14   5   2      269.99      329.70     39.95 o
  15   5   2      526.50      559.58     43.15 o
  16   5   2     1183.76     1148.35     47.98 o
  17   5   2      471.04      547.60     47.96 o
  18   5   2      238.17      189.64     62.95 o
  19   5   2     2464.20     2621.62    199.35 o
  20   5   2       45.21       21.27     53.19 o
  21   5   2      612.62      619.12     92.69 o
  22   5   2        4.29        8.72     55.87 o
  23   5   2      352.08      430.04     84.16 o
  24   5   2       26.97        1.00     55.17 o
  25   5   2      441.45      375.70    205.27 o
  26   5   2      105.99       90.89     69.88 o
   0   6   2      510.93      767.22     47.87 o
   1   6   2    20965.16    20872.24    365.33 o
   2   6   2     8262.24     8577.41    122.24 o
   3   6   2    13374.00    12636.26    145.13 o
   4   6   2     1379.19     1513.13     55.10 o
   5   6   2     1599.09     1527.67     83.16 o
   6   6   2     3325.68     3267.38     70.53 o
   7   6   2     2801.79     2963.04     70.13 o
   8   6   2      504.69      422.50     34.77 o
   9   6   2     2340.97     2478.67     73.72 o
  10   6   2      792.33      905.67     70.56 o
  11   6   2       12.49       34.98     18.00 o
  12   6   2      151.82      110.53     22.98 o
  13   6   2      133.62       95.32     18.81 o
  14   6   2      161.01      132.30     20.12 o
  15   6   2       33.32        3.55     31.48 o
  16   6   2     1375.40     1452.70     82.96 o
  17   6   2        6.81       34.91     31.18 o
  18   6   2      253.93      226.11     37.93 o
  19   6   2     1686.25     1726.85    135.11 o
  20   6   2        2.17       17.96     62.13 o
  21   6   2      219.97      205.09     75.28 o
  22   6   2      304.61      206.50     73.54 o
  23   6   2       80.08       20.23     64.65 o
  24   6   2        2.23       15.46     62.57 o
  25   6   2      606.85      637.27    132.23 o
   0   7   2     1446.59     1396.57    122.44 o
   1   7   2      226.76      324.98     30.91 o
   2   7   2     3017.64     2879.38     66.76 o
   3   7   2      726.53      707.94     49.18 o
   4   7   2      463.59      447.54     41.85 o
   5   7   2     1376.41     1447.18     56.60 o
   6   7   2      526.26      522.26     45.30 o
   7   7   2        1.15       14.61     21.75 o
   8   7   2     1061.11     1012.81     57.86 o
   9   7   2     1228.51     1161.68     72.64 o
  10   7   2       17.95        1.29     27.30 o
  11   7   2     1900.21     1945.11    121.39 o
  12   7   2      223.42      193.51     32.55 o
  13   7   2      256.85      201.13     37.28 o
  14   7   2      725.04      694.42     55.14 o
  15   7   2      629.13      633.18     51.55 o
  16   7   2       10.74       25.69     36.99 o
  17   7   2       50.92      160.02     71.39 o
  18   7   2      291.05      247.43     53.34 o
  19   7   2       29.51        0.00     59.14 o
  20   7   2        0.05       17.46     67.27 o
  21   7   2      245.13      210.47     92.71 o
  22   7   2      162.31      170.23     90.30 o
  23   7   2       47.31       32.10     72.39 o
  24   7   2       54.98       80.33     79.37 o
   0   8   2       91.12       90.32     68.03 o
   1   8   2     7034.38     7227.34    147.78 o
   2   8   2        9.69       16.01     24.27 o
   3   8   2     2955.90     2572.70     82.12 o
   4   8   2        8.37        3.41     22.51 o
   5   8   2      156.84      191.92     32.15 o
   6   8   2      140.79       95.34     32.98 o
   7   8   2     1685.90     1709.03     84.60 o
   8   8   2      454.96      482.67     54.15 o
   9   8   2       43.80       58.65     35.41 o
  10   8   2      169.61      260.26     44.89 o
  11   8   2     1867.13     1799.08    119.74 o
  12   8   2      836.53      667.63     59.68 o
  13   8   2        6.19       30.52     33.32 o
  14   8   2      588.21      580.68     49.89 o
  15   8   2     1381.42     1480.13    121.28 o
  16   8   2      525.81      510.77     52.09 o
  17   8   2      524.44      618.55    127.96 o
  18   8   2      146.85      121.80     55.91 o
  19   8   2      870.92     1055.70     77.22 o
  20   8   2       16.56       72.69     76.97 o
  21   8   2      613.87      637.35    116.64 o
  22   8   2        2.19       31.29     79.15 o
  23   8   2        6.92       65.04     83.16 o
   0   9   2     3005.42     3156.72    165.65 o
   1   9   2     4299.66     4300.83    145.55 o
   2   9   2      246.21      268.39     48.48 o
   3   9   2      465.88      474.47     54.91 o
   4   9   2        7.36        7.88     32.69 o
   5   9   2     1168.73     1161.82     68.95 o
   6   9   2        0.27        8.54     32.58 o
   7   9   2     1977.41     1946.11     84.34 o
   8   9   2      789.10      855.33     64.63 o
   9   9   2      811.02      864.80     67.42 o
  10   9   2      546.46      582.74     76.08 o
  11   9   2     4164.98     4419.48    144.20 o
  12   9   2     1052.06      962.07     68.95 o
  13   9   2      186.28      149.56     43.13 o
  14   9   2      436.51      485.16     55.22 o
  15   9   2      814.15      778.06     63.19 o
  16   9   2      171.01      176.15     42.43 o
  17   9   2     1378.44     1362.32     73.47 o
  18   9   2        0.72       32.92     44.90 o
  19   9   2      192.80      356.75     60.55 o
  20   9   2       91.44       46.25     86.37 o
  21   9   2      146.13      206.12     98.04 o
  22   9   2        6.72       54.92     83.00 o
   0  10   2     2021.18     1952.11    147.80 o
   1  10   2      611.86      715.90     73.34 o
   2  10   2      176.48      152.32     60.08 o
   3  10   2       62.97       23.78     38.43 o
   4  10   2      104.20       69.50     42.89 o
   5  10   2     1763.57     1720.93    188.00 o
   6  10   2       18.13      104.37     62.57 o
   7  10   2     2508.63     2335.69    249.88 o
   8  10   2      410.43      306.38     69.46 o
   9  10   2       86.10       98.39     49.78 o
  10  10   2      403.89      427.81     61.06 o
  11  10   2     1271.72     1455.58     87.02 o
  12  10   2      542.15      484.50     61.50 o
  13  10   2       53.28      107.34     45.69 o
  14  10   2      112.64       93.38     45.42 o
  15  10   2      723.45      642.90     66.37 o
  16  10   2        2.73       36.28     42.08 o
  17  10   2      874.30      864.02     82.60 o
  18  10   2        1.77       47.51     61.30 o
  19  10   2       62.00       40.72     52.08 o
  20  10   2      162.28      109.72     55.83 o
  21  10   2      159.88       60.49     93.19 o
   0  11   2       55.64       14.66     64.34 o
   1  11   2       92.55       90.11     50.36 o
   2  11   2       30.43       33.24     44.55 o
   3  11   2       40.76       51.41     49.58 o
   4  11   2       10.77       39.74     52.04 o
   5  11   2       53.57      117.88     64.30 o
   6  11   2       16.16        1.00     52.53 o
   7  11   2      111.37       56.63     60.78 o
   8  11   2        0.94       30.17     59.92 o
   9  11   2       27.75        0.00     53.52 o
  10  11   2        0.49        1.50     50.45 o
  11  11   2       50.50       54.28     58.78 o
  12  11   2       16.26       18.15     47.34 o
  13  11   2       14.89       41.33     50.50 o
  14  11   2       89.07       58.53     48.85 o
  15  11   2       39.36       22.17     44.10 o
  16  11   2        2.28        0.64     42.72 o
  17  11   2       32.97       86.23     77.07 o
  18  11   2        3.51       38.24     42.89 o
  19  11   2      156.28      205.06     68.29 o
   0  12   2      237.82      168.18     80.49 o
   1  12   2      404.75      339.02     74.59 o
   2  12   2       26.61       44.44     49.99 o
   3  12   2       10.08       41.69     58.97 o
   4  12   2        1.24       73.32     76.35 o
   5  12   2       50.54       25.71     70.33 o
   6  12   2        0.01       55.15     68.34 o
   7  12   2      125.07       89.91     81.37 o
   8  12   2       15.18       22.04     62.04 o
   9  12   2       28.66       49.76     65.25 o
  10  12   2       12.50       50.94     62.89 o
  11  12   2      107.13      147.59     69.03 o
  12  12   2       63.74       53.01     65.95 o
  13  12   2        9.91        0.00     58.67 o
  14  12   2       40.08       38.36     62.18 o
  15  12   2       49.17       96.89     61.62 o
  16  12   2       27.30       80.14    117.58 o
  17  12   2       96.56      121.59     68.11 o
   0  13   2      141.48       85.24     85.27 o
   1  13   2      247.75      173.69     64.72 o
   2  13   2       69.55       61.89     66.96 o
   3  13   2      194.84      260.09     93.09 o
   4  13   2        9.24       29.86     74.31 o
   5  13   2       89.81       81.71     80.23 o
   6  13   2        7.37        0.50     67.58 o
   7  13   2      277.42      192.66     83.39 o
   8  13   2       29.03       42.77     73.96 o
   9  13   2       55.17       23.19     69.30 o
  10  13   2       25.51      123.38     88.38 o
  11  13   2      186.42       49.09     71.98 o
  12  13   2      146.48       93.82     71.69 o
  13  13   2        5.98       44.66     66.83 o
  14  13   2       10.27       59.49     69.04 o
   0  14   2       60.88       42.02     85.35 o
   1  14   2        1.60       67.52     75.24 o
   2  14   2        0.58      110.49     91.86 o
   3  14   2        2.60       68.85     84.50 o
   4  14   2       25.41       61.88     81.54 o
   5  14   2      394.84      389.89    105.88 o
   6  14   2        2.83       81.19     94.21 o
   7  14   2      385.71      453.39    110.42 o
   8  14   2      103.06      192.72     88.59 o
   9  14   2       43.89      101.34    122.65 o
  10  14   2       58.12      150.89    142.32 o
  11  14   2      368.45      410.76    105.25 o
   0  15   2        0.47        0.00    127.90 o
   1  15   2       11.54      102.60    104.80 o
   2  15   2       11.15       33.99     93.91 o
   3  15   2        0.69        0.00     86.06 o
   4  15   2        0.04       70.21     95.51 o
   5  15   2       17.92       24.50     87.71 o
   6  15   2       21.78       78.50     89.98 o
   2   1   3     2784.85     2788.42    141.24 o
   3   1   3      265.08      418.24     31.28 o
   4   1   3     4640.99     4568.63     80.02 o
   5   1   3     2272.87     2608.76     69.63 o
   6   1   3     5539.26     5427.72    114.98 o
   7   1   3       42.35       72.71     16.04 o
   8   1   3     1968.70     2214.85     47.49 o
   9   1   3    34603.38    33546.98    521.87 o
  10   1   3      640.37      508.88     23.52 o
  11   1   3     4992.67     5234.44    108.98 o
  12   1   3     2701.21     2777.89     94.71 o
  13   1   3    14339.96    14697.09    267.89 o
  14   1   3      268.54      270.96     27.84 o
  15   1   3     1592.19     1374.53     57.30 o
  16   1   3      325.01      354.34     31.36 o
  17   1   3     6507.50     6517.07    148.37 o
  18   1   3      943.07     1030.99     46.77 o
  19   1   3      278.54      289.51     58.81 o
  20   1   3        4.70        4.07     26.22 o
  21   1   3       68.89       65.58     30.12 o
  22   1   3      331.85      338.62     50.80 o
  23   1   3       83.36       52.50     39.77 o
  24   1   3      157.30      105.55     75.87 o
  25   1   3      100.72       95.55     74.04 o
  26   1   3       37.44      104.72     66.20 o
  27   1   3      715.13      606.81     88.21 o
   1   2   3       61.56       28.15     20.82 o
   2   2   3    28472.90    29717.33    739.51 o
   3   2   3       89.29      140.31     30.95 o
   4   2   3     3549.73     3704.22     80.30 o
   5   2   3     5710.42     5215.48    120.56 o
   6   2   3     1911.33     1880.97     52.38 o
   7   2   3     1206.66     1123.41     24.04 o
   8   2   3     4971.39     5677.03    112.51 o
   9   2   3    57555.13    56168.69   1162.58 o
  10   2   3     1945.57     1671.08     52.92 o
  11   2   3     5913.99     6185.64    126.62 o
  12   2   3       81.89       86.93     19.31 o
  13   2   3    28125.78    28249.90    555.35 o
  14   2   3     1283.86     1378.84     53.68 o
  15   2   3     2026.10     2296.77     89.35 o
  16   2   3       19.41       35.04     21.84 o
  17   2   3     8927.07     8886.44    181.50 o
  18   2   3      242.30      216.81     29.19 o
  19   2   3      590.32      688.79     68.63 o
  20   2   3     3076.52     3003.10    123.55 o
  21   2   3      214.63      242.95     76.37 o
  22   2   3        2.74       12.68     39.87 o
  23   2   3      626.19      564.19     73.95 o
  24   2   3      469.46      395.26     57.48 o
  25   2   3      197.64      183.26     83.71 o
  26   2   3       52.28      220.45     92.21 o
  27   2   3      953.37     1048.37    124.90 o
   1   3   3     1819.29     2370.27     78.76 o
   2   3   3     4808.55     4692.49    102.81 o
   3   3   3     1127.10      936.03     49.85 o
   4   3   3        5.45       12.60     14.33 o
   5   3   3    13062.91    14066.11    347.02 o
   6   3   3     7079.70     7540.31    162.43 o
   7   3   3     5197.18     6005.49    145.84 o
   8   3   3     1617.01     1583.91     39.55 o
   9   3   3    38058.56    38030.70    589.07 o
  10   3   3      513.21      594.71     46.14 o
  11   3   3        6.76       12.35     22.20 o
  12   3   3        6.21        7.15     16.23 o
  13   3   3    18958.34    18754.36    373.70 o
  14   3   3       47.40       44.46     23.55 o
  15   3   3      466.30      449.93     42.82 o
  16   3   3       44.17       61.74     26.18 o
  17   3   3     3373.43     3459.18     98.53 o
  18   3   3      386.31      403.15     49.12 o
  19   3   3     2328.54     2433.16     76.74 o
  20   3   3     2009.85     1957.36     77.42 o
  21   3   3       28.16       21.70     41.93 o
  22   3   3        0.18       17.16     44.36 o
  23   3   3     1049.03      958.44    101.72 o
  24   3   3      257.89      272.08     61.50 o
  25   3   3      106.26      107.94    103.14 o
  26   3   3        5.22       50.04     54.12 o
  27   3   3      204.27      189.50     56.03 o
   1   4   3      333.54      361.23     26.29 o
   2   4   3     1570.99     1672.79     69.88 o
   3   4   3       24.02        6.27     21.08 o
   4   4   3     5449.50     5653.10    101.36 o
   5   4   3     2345.22     2067.23     46.29 o
   6   4   3     5915.08     6131.30    156.76 o
   7   4   3     3945.02     3880.20     94.77 o
   8   4   3      207.58      135.11     23.17 o
   9   4   3      268.19      234.54     23.96 o
  10   4   3      879.66      902.74     38.64 o
  11   4   3       12.45       34.57     12.81 o
  12   4   3     1444.04     1407.78     84.50 o
  13   4   3     7706.10     6929.87    218.17 o
  14   4   3     2072.28     2123.53     94.49 o
  15   4   3        2.18       20.60     22.55 o
  16   4   3      370.57      442.65     41.81 o
  17   4   3       12.71       29.83     24.60 o
  18   4   3        5.78       15.04     24.36 o
  19   4   3     1928.59     1740.21    128.60 o
  20   4   3        0.20        0.17     46.23 o
  21   4   3      457.23      417.63     79.07 o
  22   4   3        3.81       16.03     50.27 o
  23   4   3      380.82      389.34    126.40 o
  24   4   3        2.68        1.00     51.84 o
  25   4   3        1.03        0.50     53.81 o
  26   4   3      121.65       25.71     60.24 o
   1   5   3     7087.11     7373.10    141.09 o
   2   5   3      541.42      677.91     44.91 o
   3   5   3       57.51       55.11     15.98 o
   4   5   3      441.95      430.37     24.34 o
   5   5   3     3677.86     3889.58     60.23 o
   6   5   3     1016.55     1019.81     42.68 o
   7   5   3     5295.40     5008.65    124.16 o
   8   5   3      139.97      155.98     27.78 o
   9   5   3     2878.99     2585.66     84.29 o
  10   5   3     1040.74     1003.89     45.44 o
  11   5   3       43.45       20.84     14.93 o
  12   5   3      988.70     1035.17     31.58 o
  13   5   3      171.29      155.38     21.41 o
  14   5   3       89.64      110.31     38.62 o
  15   5   3        6.89       28.58     33.30 o
  16   5   3        6.03       30.00     33.25 o
  17   5   3     1593.08     1612.98    115.32 o
  18   5   3      381.24      296.21     74.43 o
  19   5   3      339.25      344.79     56.66 o
  20   5   3       28.06        0.17     53.29 o
  21   5   3      600.01      555.95     83.37 o
  22   5   3       20.88       44.31     56.19 o
  23   5   3        6.29       41.26     61.18 o
  24   5   3        9.87        1.01     56.71 o
  25   5   3        4.02        0.17     58.92 o
  26   5   3        0.11       62.48     72.45 o
   1   6   3      653.87      552.53     40.33 o
   2   6   3       50.77       40.59     17.25 o
   3   6   3      716.39      812.36     47.95 o
   4   6   3     1013.99     1052.94     50.70 o
   5   6   3    14855.73    14596.00    255.78 o
   6   6   3     4630.33     4698.92     97.97 o
   7   6   3      935.70     1107.38     39.41 o
   8   6   3       71.29       65.74     23.02 o
   9   6   3     5672.16     5935.06    142.91 o
  10   6   3     2481.29     2442.54    110.62 o
  11   6   3      128.48       84.48     22.36 o
  12   6   3     1910.34     1848.51     65.80 o
  13   6   3     2023.75     2200.73    121.52 o
  14   6   3       73.54       49.13     22.42 o
  15   6   3      129.93       41.68     37.53 o
  16   6   3      370.29      437.00     56.56 o
  17   6   3      906.33      874.29     67.87 o
  18   6   3      150.36      238.73     60.43 o
  19   6   3        8.52        1.83     30.94 o
  20   6   3      573.50      506.21    106.22 o
  21   6   3      625.39      732.38    108.63 o
  22   6   3       55.43       75.26     76.29 o
  23   6   3      528.02      464.56    146.74 o
  24   6   3        2.89        0.00     62.38 o
  25   6   3      111.55       84.23     82.71 o
   1   7   3     8783.25     8700.72    165.27 o
   2   7   3     2763.70     2676.96     62.37 o
   3   7   3      185.27      118.46     35.27 o
   4   7   3      280.57      324.53     35.70 o
   5   7   3    15066.97    15644.38    218.58 o
   6   7   3      783.97      880.57     46.18 o
   7   7   3      517.31      526.02     38.75 o
   8   7   3       21.35       22.71     26.20 o
   9   7   3     7848.56     7482.79    181.10 o
  10   7   3       39.46       97.28     29.93 o
  11   7   3     1342.42     1272.53     75.29 o
  12   7   3      130.75      100.37     35.31 o
  13   7   3     5278.80     5249.91    154.05 o
  14   7   3       72.14       52.34     30.21 o
  15   7   3       27.92        9.31     22.84 o
  16   7   3      733.62      697.11     98.28 o
  17   7   3      191.89      210.19     72.10 o
  18   7   3      217.73      178.23     68.59 o
  19   7   3      516.07      535.70     80.59 o
  20   7   3     1047.08     1146.61    128.45 o
  21   7   3       25.03       15.53     68.62 o
  22   7   3       57.66       89.25     77.81 o
  23   7   3      546.23      486.46    114.98 o
  24   7   3       77.06       42.93     73.35 o
   1   8   3     1982.29     1767.99     75.11 o
   2   8   3     1714.34     1712.94     73.53 o
   3   8   3       14.60       14.99     24.04 o
   4   8   3      144.15      170.68     34.19 o
   5   8   3     2890.47     2870.29     91.57 o
   6   8   3      561.91      653.37     63.82 o
   7   8   3      184.55      120.05     37.04 o
   8   8   3       23.26       10.50     30.25 o
   9   8   3       54.77       35.21     35.01 o
  10   8   3        5.07        7.38     29.73 o
  11   8   3      314.10      290.64     50.75 o
  12   8   3      115.02       87.63     47.99 o
  13   8   3     4531.89     4296.14    196.69 o
  14   8   3      171.72      144.82     58.27 o
  15   8   3        6.38       31.32     32.02 o
  16   8   3      345.03      325.65     42.93 o
  17   8   3       23.48       69.15     48.07 o
  18   8   3       58.88       19.11     45.78 o
  19   8   3      296.68      241.22     57.98 o
  20   8   3       16.04       65.64     44.47 o
  21   8   3        1.60        1.00     62.29 o
  22   8   3       12.03        0.17     68.89 o
  23   8   3      206.54      140.67     89.16 o
   1   9   3       22.06       28.70     33.16 o
   2   9   3        0.21       15.10     38.21 o
   3   9   3        8.48       19.35     37.55 o
   4   9   3     1217.95     1235.31     72.68 o
   5   9   3       87.40       51.43     38.48 o
   6   9   3      185.40      177.45     47.09 o
   7   9   3      856.64      852.75     74.44 o
   8   9   3      142.74       70.84     37.00 o
   9   9   3      872.70      976.06     63.85 o
  10   9   3       37.21       52.24     37.54 o
  11   9   3      103.37       96.75     44.10 o
  12   9   3       24.78       27.84     37.01 o
  13   9   3       62.93       60.23     39.15 o
  14   9   3       28.78       35.18     37.57 o
  15   9   3       25.48       56.66     39.83 o
  16   9   3       73.93      127.55     40.82 o
  17   9   3        4.14       10.68     33.26 o
  18   9   3        0.04        0.83     46.77 o
  19   9   3       97.76      163.20     55.26 o
  20   9   3       71.94       98.72     51.11 o
  21   9   3       20.48       71.57     83.24 o
  22   9   3       11.01       11.08     87.43 o
   1  10   3     3671.02     3747.79    140.36 o
   2  10   3       16.69       10.36     42.08 o
   3  10   3       11.53       24.84     43.29 o
   4  10   3      236.32      246.10     56.63 o
   5  10   3     2726.97     2677.77    165.57 o
   6  10   3      525.17      509.43     86.50 o
   7  10   3       28.05       32.78     55.53 o
   8  10   3      130.42      106.76     50.14 o
   9  10   3      260.86      254.00     57.06 o
  10  10   3      507.59      597.39     87.39 o
  11  10   3      461.74      389.82     54.92 o
  12  10   3      285.10      303.46     47.98 o
  13  10   3      144.05      105.49     47.99 o
  14  10   3       15.37        6.18     40.38 o
  15  10   3      133.22       95.31     44.39 o
  16  10   3      184.00      242.13     66.38 o
  17  10   3        6.13        0.50     38.28 o
  18  10   3       96.34       86.35     54.13 o
  19  10   3        0.70        0.33     51.39 o
  20  10   3        7.21       58.18     80.80 o
  21  10   3       63.69       88.61     56.37 o
   1  11   3     2006.76     2177.54    114.64 o
   2  11   3      355.50      431.46     68.19 o
   3  11   3      205.37      220.07     62.95 o
   4  11   3      117.92       97.83     57.20 o
   5  11   3     3050.72     3114.30    186.11 o
   6  11   3      252.60      244.54     75.25 o
   7  11   3        0.79       49.64     60.96 o
   8  11   3        1.35        3.14     56.80 o
   9  11   3      541.07      575.54     94.12 o
  10  11   3       56.07      125.15     89.63 o
  11  11   3      241.48      296.70     72.38 o
  12  11   3       40.48      149.20     58.29 o
  13  11   3      378.91      386.58     71.25 o
  14  11   3       13.10        9.57     46.94 o
  15  11   3       60.75       14.20     44.71 o
  16  11   3      414.78      414.52     63.73 o
  17  11   3       15.06       23.22     43.69 o
  18  11   3        0.34        6.08     40.71 o
  19  11   3        1.45        0.00     56.98 o
   1  12   3      844.01      958.65     92.01 o
   2  12   3      489.73      544.69    107.63 o
   3  12   3       36.57       76.83     62.15 o
   4  12   3        0.79       14.30     67.81 o
   5  12   3     1194.91     1252.41    201.10 o
   6  12   3       14.89        0.00     63.68 o
   7  12   3       36.28       56.44     66.35 o
   8  12   3       63.47      129.30     72.56 o
   9  12   3      369.18      508.67    219.19 o
  10  12   3       39.63      109.16     69.76 o
  11  12   3       33.26      114.30     67.97 o
  12  12   3        8.91        0.92     60.89 o
  13  12   3      108.91      163.20    149.33 o
  14  12   3       13.15       28.02     57.11 o
  15  12   3       20.26       59.30     55.52 o
  16  12   3       73.29       68.88     56.85 o
  17  12   3      101.71      197.93     66.47 o
   1  13   3       65.48       53.32     58.85 o
   2  13   3        1.81       57.77     63.97 o
   3  13   3        1.52       35.02     73.17 o
   4  13   3      116.02      230.40    241.71 o
   5  13   3      130.13       20.25     72.32 o
   6  13   3       45.09        0.00     67.66 o
   7  13   3      101.38      146.41     80.87 o
   8  13   3       26.53       24.79     73.05 o
   9  13   3       95.29       27.73     73.22 o
  10  13   3       14.69       35.64     71.09 o
  11  13   3        2.53       72.34     74.45 o
  12  13   3       53.51      112.64     72.39 o
  13  13   3        2.77       26.91     70.24 o
  14  13   3        8.69       19.79     67.88 o
   1  14   3        9.02        0.17     68.56 o
   2  14   3       74.48       32.82     86.36 o
   3  14   3       21.14       16.37     83.86 o
   4  14   3        7.15       13.99     82.79 o
   5  14   3       14.36       14.68     84.36 o
   6  14   3        0.72       25.45     82.83 o
   7  14   3       98.89       83.96     86.86 o
   8  14   3        5.54        0.00     72.99 o
   9  14   3       16.02       91.14    104.05 o
  10  14   3       19.66      176.05     87.23 o
  11  14   3        6.91       85.57     81.93 o
   1  15   3       32.44       16.78     96.06 o
   2  15   3       21.85       65.27     91.20 o
   3  15   3       26.03        0.17     89.39 o
   4  15   3       27.05        0.00     80.62 o
   5  15   3      134.91       41.30     91.87 o
   2   0   4   105090.70   106848.08   3716.56 o
   3   0   4   162751.56   162162.80   5172.22 o
   4   0   4     4443.84     4036.52    113.23 o
   5   0   4    37079.25    35970.74    730.31 o
   6   0   4    34739.66    36810.47    805.76 o
   7   0   4     4827.00     4023.65    126.16 o
   8   0   4     7530.17     7102.59    238.42 o
   9   0   4     7402.88     6796.26    239.12 o
  10   0   4    12088.44    11922.79    248.06 o
  11   0   4     2061.83     2113.22     85.53 o
  12   0   4    16276.27    15769.54    323.51 o
  13   0   4       27.52       63.68     17.57 o
  14   0   4      577.60      665.94     40.65 o
  15   0   4     6793.79     6540.20    171.71 o
  16   0   4     1563.91     1618.60     88.84 o
  17   0   4     4427.39     4557.57    155.97 o
  18   0   4     2159.54     2003.19    153.91 o
  20   0   4       13.47       74.20     59.53 o
  21   0   4      340.68      429.55     84.21 o
  22   0   4      609.73      737.54    103.55 o
  23   0   4      943.10     1003.68    115.23 o
  24   0   4      697.82      788.07    105.89 o
  25   0   4      919.07      855.44    106.22 o
  26   0   4     1707.45     1874.12    139.57 o
   1   1   4       71.80        2.83     33.18 o
   2   1   4      341.76      397.99     32.91 o
   3   1   4     5608.20     4927.91    116.20 o
   4   1   4     8826.40     9051.16    168.01 o
   5   1   4     1927.72     2346.46     53.49 o
   6   1   4    21851.34    21507.49    295.42 o
   7   1   4     4733.21     4616.83     95.17 o
   8   1   4     7481.51     7302.44    114.24 o
   9   1   4     1524.19     1711.44     46.13 o
  10   1   4     7435.66     7483.39    138.35 o
  11   1   4     2276.88     2343.16     56.08 o
  12   1   4    10373.87    10376.61    161.49 o
  13   1   4      117.38       97.22     35.57 o
  14   1   4     2470.16     2628.53     75.85 o
  15   1   4      692.37      728.59     36.83 o
  16   1   4       32.20       38.27     23.21 o
  17   1   4     2367.55     2480.47     77.15 o
  18   1   4      119.29      107.23     41.52 o
  19   1   4      173.37      173.13     34.68 o
  20   1   4      121.04      130.13     38.61 o
  21   1   4       59.81       53.95     30.06 o
  22   1   4      443.45      394.14     62.53 o
  23   1   4      976.94     1184.75     86.37 o
  24   1   4      285.18      224.32     50.28 o
  25   1   4      531.85      488.25    100.05 o
  26   1   4      818.72      964.99    124.23 o
  27   1   4       12.15        7.84     71.70 o
   0   2   4       31.95       39.52     42.52 o
   1   2   4     1790.57     1427.51     76.27 o
   2   2   4        2.54        4.86     17.60 o
   3   2   4     1540.61     2259.84     69.99 o
   4   2   4     1732.36     1723.05     85.11 o
   5   2   4      175.52      102.19     20.38 o
   6   2   4      720.12      762.71     33.97 o
   7   2   4     7666.86     7935.61    134.63 o
   8   2   4     6052.66     6426.43    138.05 o
   9   2   4      484.77      566.00     31.55 o
  10   2   4     2222.65     2345.67     49.67 o
  11   2   4      210.48      143.02     30.82 o
  12   2   4        7.94       15.47     18.89 o
  13   2   4      158.23      189.00     31.36 o
  14   2   4      632.61      739.77     44.30 o
  15   2   4     1407.69     1445.11     63.09 o
  16   2   4      316.35      327.53     41.16 o
  17   2   4      189.33      223.05     36.67 o
  18   2   4      112.00       92.49     34.48 o
  19   2   4       12.97       50.93     32.12 o
  20   2   4        3.18       36.98     32.12 o
  21   2   4      248.47      256.33     55.89 o
  22   2   4        5.02        0.00     30.03 o
  23   2   4       29.73       60.24     32.54 o
  24   2   4        5.91       39.97     54.11 o
  25   2   4       96.57      132.23     87.04 o
  26   2   4        8.12        0.17     79.21 o
  27   2   4       63.38       40.19     87.88 o
   0   3   4     2099.33     2068.04    106.52 o
   1   3   4     1912.53     2581.58     71.55 o
   2   3   4      334.53      349.19     28.18 o
   3   3   4      112.97       72.56     18.24 o
   4   3   4      378.42      431.12     31.99 o
   5   3   4     5321.10     5466.38    135.28 o
   6   3   4     1648.71     1678.38     61.09 o
   7   3   4     1876.03     1944.29     68.45 o
   8   3   4    10997.99    10977.33    209.91 o
   9   3   4      210.21      195.52     21.38 o
  10   3   4     9824.56    10768.49    187.34 o
  11   3   4    10032.79    10310.66    204.69 o
  12   3   4     3393.92     3360.42    142.85 o
  13   3   4     2683.63     2693.23     91.84 o
  14   3   4      245.13      274.99     41.19 o
  15   3   4     3931.02     3910.99    221.91 o
  16   3   4      211.09      213.07     38.71 o
  17   3   4      190.93      204.94     82.19 o
  18   3   4       37.63      111.41     37.02 o
  19   3   4      148.30      139.26     38.25 o
  20   3   4        0.95        2.12     31.58 o
  21   3   4       45.06       91.38     38.99 o
  22   3   4       12.98       38.15     48.08 o
  23   3   4      109.91        6.31     44.69 o
  24   3   4      105.25      124.03     56.17 o
  25   3   4        2.35        1.00     48.53 o
  26   3   4      460.96      429.19     68.33 o
   0   4   4    11399.24    10806.36    245.36 o
   1   4   4      150.25      287.01     27.38 o
   2   4   4     2052.97     2111.05     63.43 o
   3   4   4     6394.52     5890.62     99.20 o
   4   4   4     6832.06     7035.08    132.14 o
   5   4   4      870.88      993.12     47.98 o
   6   4   4    16070.92    16577.14    270.68 o
   7   4   4     4620.24     4365.92    100.58 o
   8   4   4     8256.84     8526.97    177.81 o
   9   4   4        1.35       24.58     16.70 o
  10   4   4     6707.16     6404.48    122.77 o
  11   4   4     4812.24     5226.08    139.86 o
  12   4   4     9934.37    10350.56    239.34 o
  13   4   4        0.87        5.14     29.54 o
  14   4   4     1649.96     1589.55    117.30 o
  15   4   4     3952.70     4003.58    125.89 o
  16   4   4     1078.96     1226.04     71.02 o
  17   4   4       10.94       28.50     33.53 o
  18   4   4     1428.31     1422.36    101.65 o
  19   4   4      130.44       96.09     49.30 o
  20   4   4        0.39       10.50     33.42 o
  21   4   4      250.39      152.95     41.91 o
  22   4   4      394.94      295.18     67.47 o
  23   4   4       26.22       28.33     50.38 o
  24   4   4      433.57      419.51     77.34 o
  25   4   4      162.21      117.19     97.22 o
  26   4   4      600.51      624.76    145.16 o
   0   5   4     3863.34     3246.59    171.51 o
   1   5   4     3038.96     2691.75     60.20 o
   2   5   4      732.69      673.96     45.64 o
   3   5   4     7808.71     7632.74    151.04 o
   4   5   4    13725.59    14306.82    220.26 o
   5   5   4     3837.77     3503.57     79.89 o
   6   5   4    10965.47    10304.12    192.79 o
   7   5   4     8122.77     7836.75    126.12 o
   8   5   4     4520.44     4591.79    176.26 o
   9   5   4      535.11      544.41     68.69 o
  10   5   4     2800.13     2810.40     81.73 o
  11   5   4      501.49      493.16     30.78 o
  12   5   4     4421.71     4400.56    114.61 o
  13   5   4      816.15      872.49     41.34 o
  14   5   4     2279.79     2311.94     97.84 o
  15   5   4      130.55      147.05     43.09 o
  16   5   4     2159.45     2260.60    143.08 o
  17   5   4        1.06       29.85     35.41 o
  18   5   4     1098.04     1172.98     71.93 o
  19   5   4      726.87      857.32     66.97 o
  20   5   4       99.21      135.85     39.28 o
  21   5   4       44.31      127.87     62.90 o
  22   5   4      794.62      758.09    100.51 o
  23   5   4       45.20       33.63     58.93 o
  24   5   4      216.12      243.16     76.76 o
  25   5   4      722.95      693.68     97.74 o
  26   5   4      384.41      402.75     89.38 o
   0   6   4      811.58      941.22     53.77 o
   1   6   4     2863.39     3003.56     79.00 o
   2   6   4      974.16      957.25     49.51 o
   3   6   4     1635.51     1506.26     63.84 o
   4   6   4     1461.61     1281.42     74.77 o
   5   6   4      776.22      769.72     39.30 o
   6   6   4       13.83       35.42     17.39 o
   7   6   4     3798.47     3532.20     91.97 o
   8   6   4     2964.11     3183.43    109.97 o
   9   6   4       47.77       47.88     24.80 o
  10   6   4      835.39      842.70     42.49 o
  11   6   4      679.02      763.19     45.41 o
  12   6   4      465.10      429.93     50.86 o
  13   6   4       10.56       14.10     20.43 o
  14   6   4     2951.50     2871.24     78.82 o
  15   6   4     1137.21     1071.32     84.16 o
  16   6   4      106.11      142.84     71.04 o
  17   6   4      119.35       92.85     48.66 o
  18   6   4      125.56       82.31     43.92 o
  19   6   4        0.97       21.75     38.59 o
  20   6   4        0.81       40.19     38.91 o
  21   6   4      314.21      381.21    106.39 o
  22   6   4       42.71       44.86     63.89 o
  23   6   4       67.28       82.15     71.09 o
  24   6   4       35.31       17.06     67.30 o
  25   6   4      334.72      445.33     99.44 o
   0   7   4      292.64      295.06     46.84 o
   1   7   4     1108.93     1088.33     50.68 o
   2   7   4      499.32      522.68     34.08 o
   3   7   4     1736.85     1948.50     69.55 o
   4   7   4      455.49      516.36     42.24 o
   5   7   4     1124.24     1074.80     47.10 o
   6   7   4      276.47      260.64     42.36 o
   7   7   4       33.18       11.05     24.68 o
   8   7   4      788.25      759.00     52.74 o
   9   7   4      328.87      328.89     40.20 o
  10   7   4      721.04      643.80     52.10 o
  11   7   4      494.13      518.17     56.87 o
  12   7   4      122.53      139.09     35.38 o
  13   7   4       30.32       24.77     29.44 o
  14   7   4      134.64      178.94     52.80 o
  15   7   4      869.59     1026.54     65.68 o
  16   7   4       48.96       14.00     42.59 o
  17   7   4       79.29       94.21     45.23 o
  18   7   4       37.62       28.16     43.10 o
  19   7   4        2.65       23.17     40.87 o
  20   7   4       15.05       15.65     45.06 o
  21   7   4      150.75      220.77     53.45 o
  22   7   4        6.21       43.40     74.43 o
  23   7   4       35.54      112.55     78.11 o
  24   7   4       34.14       35.58     76.84 o
   0   8   4       11.21       69.89     73.29 o
   1   8   4        1.38       15.01     29.74 o
   2   8   4        2.14       34.74     28.82 o
   3   8   4     1634.17     1754.03     76.57 o
   4   8   4     2131.98     2360.99    122.23 o
   5   8   4     1799.30     1724.21     70.14 o
   6   8   4      271.79      242.47     40.99 o
   7   8   4     2223.50     2315.99     96.90 o
   8   8   4     3896.68     3614.51    111.88 o
   9   8   4     1548.76     1630.07     75.71 o
  10   8   4     1102.87     1057.85     66.09 o
  11   8   4     4563.92     4545.89    137.31 o
  12   8   4     1972.67     1910.89    107.54 o
  13   8   4      134.63      137.92     42.36 o
  14   8   4     1887.33     1928.48     83.88 o
  15   8   4      602.05      545.98     64.86 o
  16   8   4       91.03       75.78     32.94 o
  17   8   4     1449.17     1487.46    101.24 o
  18   8   4      432.05      430.73    107.22 o
  19   8   4       33.16       64.32     70.23 o
  20   8   4        9.91        6.53     47.19 o
  21   8   4       28.87       33.20     49.01 o
  22   8   4       23.87       60.12     80.19 o
  23   8   4      122.65      254.08     99.22 o
   0   9   4     2527.62     2584.64    226.70 o
   1   9   4      740.74      812.95     74.28 o
   2   9   4     1195.30     1066.88     79.84 o
   3   9   4       48.44       76.48     39.60 o
   4   9   4     1242.36     1232.84    102.77 o
   5   9   4       11.82       11.29     34.45 o
   6   9   4      887.43      989.48     86.26 o
   7   9   4      536.56      473.14     59.56 o
   8   9   4      801.50      823.57     82.19 o
   9   9   4      845.76      689.38     60.04 o
  10   9   4      108.53      155.50     41.24 o
  11   9   4     1493.79     1481.64     77.47 o
  12   9   4     1528.32     1425.99     73.87 o
  13   9   4      225.92      251.01     49.35 o
  14   9   4     1708.20     1798.50    123.98 o
  15   9   4      488.64      490.19     56.13 o
  16   9   4      400.49      470.90     53.74 o
  17   9   4      669.18      652.09     63.01 o
  18   9   4      645.86      554.71     79.80 o
  19   9   4       53.98       85.98     54.93 o
  20   9   4        3.85        0.33     49.59 o
  21   9   4      108.61      110.32     57.07 o
  22   9   4      160.45      205.92    125.06 o
   0  10   4     2084.29     1926.29    148.21 o
   1  10   4      445.30      450.84     60.46 o
   2  10   4      370.59      412.71    120.29 o
   3  10   4      537.82      525.66     67.03 o
   4  10   4      376.97      452.13     75.28 o
   5  10   4        0.39        7.51     46.40 o
   6  10   4      172.68      224.52     72.00 o
   7  10   4      565.03      568.11     88.96 o
   8  10   4      745.20      731.35     82.87 o
   9  10   4       25.03       72.26     48.64 o
  10  10   4      678.09      547.80     74.11 o
  11  10   4      639.75      631.23     67.15 o
  12  10   4       27.42       45.27     41.29 o
  13  10   4        0.12       11.40     36.15 o
  14  10   4      361.81      392.70     53.93 o
  15  10   4       59.51      111.75     42.56 o
  16  10   4      103.17       96.74     43.06 o
  17  10   4       33.25       59.30     39.03 o
  18  10   4       93.24       38.19     56.56 o
  19  10   4       54.84       56.65     58.55 o
  20  10   4       13.31       35.67     56.84 o
   0  11   4        3.11        0.00     57.76 o
   1  11   4      168.32      152.83     52.76 o
   2  11   4      193.66      138.65     53.34 o
   3  11   4       46.97       45.38     54.17 o
   4  11   4       61.99       99.41     56.38 o
   5  11   4      123.86       38.95     67.44 o
   6  11   4        7.75       37.88     61.36 o
   7  11   4        5.95       67.54     71.20 o
   8  11   4       35.60       88.53     62.22 o
   9  11   4       15.22       71.62     62.66 o
  10  11   4       89.30      131.21     65.08 o
  11  11   4      154.13      155.10     64.75 o
  12  11   4        1.53       59.87     52.18 o
  13  11   4       39.58       32.89     52.39 o
  14  11   4       53.18       19.50     47.56 o
  15  11   4       10.74       59.93     47.43 o
  16  11   4       20.82       21.96     43.38 o
  17  11   4        2.46        1.86     44.23 o
  18  11   4        7.31        0.00     43.06 o
  19  11   4       17.09       75.76     66.39 o
   0  12   4       30.06      101.09     81.42 o
   1  12   4      134.05      123.44     58.87 o
   2  12   4        6.88        0.50     55.85 o
   3  12   4       29.39      105.15     63.61 o
   4  12   4      129.35       14.39     70.69 o
   5  12   4       99.53       31.88     68.32 o
   6  12   4        0.47        1.00     59.51 o
   7  12   4      189.69       92.76    113.97 o
   8  12   4      245.37      138.43     95.63 o
   9  12   4       10.86       45.92     67.06 o
  10  12   4       88.45       69.06     69.99 o
  11  12   4       61.33       78.70     64.09 o
  12  12   4        4.54        0.67     63.56 o
  13  12   4        3.53       19.19     61.42 o
  14  12   4       80.24      111.36     66.64 o
  15  12   4       21.36       75.34     59.05 o
  16  12   4        7.17        0.17     51.36 o
   0  13   4      320.07      405.48    109.12 o
   1  13   4       26.28      119.56     71.84 o
   2  13   4        4.00       26.85     65.35 o
   3  13   4        1.19       39.32     78.52 o
   4  13   4      126.01      118.34     90.31 o
   5  13   4       88.11       36.80     70.48 o
   6  13   4       15.29       35.04     74.17 o
   7  13   4       78.31       56.01     76.68 o
   8  13   4      226.26      119.16     80.29 o
   9  13   4      121.75      105.11    122.65 o
  10  13   4       93.65       40.84     70.90 o
  11  13   4      301.04      477.32    101.32 o
  12  13   4       74.68       31.22     67.97 o
  13  13   4        0.21       13.64     69.90 o
  14  13   4      183.09      186.02    198.93 o
   0  14   4      368.12      341.17    165.75 o
   1  14   4        1.93        0.50     69.89 o
   2  14   4        0.18       52.14     90.35 o
   3  14   4       13.95       46.59     91.21 o
   4  14   4      136.74      246.79     96.76 o
   5  14   4       18.51       35.31     84.64 o
   6  14   4       58.76       93.25    112.06 o
   7  14   4       44.01      152.92     88.88 o
   8  14   4       81.08      119.03     91.10 o
   9  14   4       14.83       65.79     77.09 o
  10  14   4       98.21      149.23     90.18 o
   0  15   4       17.25       86.88    144.07 o
   1  15   4       53.02      159.08    152.41 o
   2  15   4        9.34        0.00     95.09 o
   3  15   4       24.99      113.81    122.65 o
   4  15   4       44.21       69.19    100.49 o
   1   1   5    22437.96    22294.81    564.20 o
   2   1   5     2927.79     2702.46     87.55 o
   3   1   5    13702.42    14200.46    289.23 o
   4   1   5    35602.09    36063.11    564.25 o
   5   1   5     5782.31     5892.25    127.80 o
   6   1   5    14009.93    14607.81    241.90 o
   7   1   5       73.69       35.43     14.16 o
   8   1   5      405.14      438.84     22.43 o
   9   1   5      958.76      999.99     36.32 o
  10   1   5     2650.62     2533.03     70.05 o
  11   1   5       33.89       48.19     16.33 o
  12   1   5     8540.46     8540.13    146.64 o
  13   1   5       63.46       84.26     18.25 o
  14   1   5    11335.81    10894.15    195.85 o
  15   1   5     2206.48     2142.51     84.55 o
  16   1   5      298.19      286.95     32.65 o
  17   1   5       12.32       26.43     28.55 o
  18   1   5     1609.84     1575.27     74.53 o
  19   1   5       93.49       44.05     31.71 o
  20   1   5     1014.24      999.58     68.07 o
  21   1   5       36.26       78.61     32.57 o
  22   1   5      335.54      304.99     95.72 o
  23   1   5      210.88      192.67     63.64 o
  24   1   5      538.24      555.73     75.66 o
  25   1   5        0.34        0.00     47.29 o
  26   1   5       28.18       31.03     48.91 o
  27   1   5       45.54        0.00     81.88 o
   1   2   5      852.25      810.69     44.01 o
   2   2   5      337.93      271.33     22.40 o
   3   2   5     3603.79     3322.50     66.32 o
   4   2   5    16142.72    17781.63    325.26 o
   5   2   5     8003.16     8688.92    140.70 o
   6   2   5    42946.18    44332.30    742.17 o
   7   2   5      632.80      700.49     30.85 o
   8   2   5     3154.81     3335.43    111.00 o
   9   2   5     1764.54     1864.13     54.70 o
  10   2   5    12446.78    11970.76    191.62 o
  11   2   5      173.13      178.26     22.05 o
  12   2   5    24689.67    24398.88    331.39 o
  13   2   5     1615.80     1470.46     78.53 o
  14   2   5    12162.12    11281.98    266.28 o
  15   2   5       18.79       48.99     32.87 o
  16   2   5      351.15      298.58     43.43 o
  17   2   5     1429.68     1431.04     75.94 o
  18   2   5      961.30      869.90     71.12 o
  19   2   5      632.50      697.59     57.12 o
  20   2   5     1670.79     1785.83     86.89 o
  21   2   5       32.79       13.42     34.37 o
  22   2   5      303.69      316.33     54.51 o
  23   2   5        2.41       44.00     37.28 o
  24   2   5     1122.76     1020.09     62.93 o
  25   2   5      137.97      182.76     98.72 o
  26   2   5      147.64       47.69     87.38 o
  27   2   5      184.96      171.92    102.39 o
   1   3   5     1518.30     1565.50     48.36 o
   2   3   5     2596.41     2547.83     78.58 o
   3   3   5     4030.29     4161.21    103.58 o
   4   3   5      692.04      683.35     47.97 o
   5   3   5     1781.34     1610.26     67.69 o
   6   3   5    28357.20    28725.87    438.30 o
   7   3   5     3719.33     3617.03     71.09 o
   8   3   5     8915.84     9095.74    184.20 o
   9   3   5      408.11      396.94     28.21 o
  10   3   5    13787.51    13686.40    237.56 o
  11   3   5       11.45        4.84     16.12 o
  12   3   5    13022.42    12636.25    231.45 o
  13   3   5        3.70        9.69     30.69 o
  14   3   5     5155.95     4909.45    157.48 o
  15   3   5      727.92      673.20     74.51 o
  16   3   5     2484.91     2585.98    101.83 o
  17   3   5      165.28      179.98     45.61 o
  18   3   5       17.45       31.16     33.51 o
  19   3   5      611.12      542.69     57.44 o
  20   3   5     1590.08     1619.08     82.13 o
  21   3   5        4.92       16.12     37.37 o
  22   3   5      451.59      469.38     56.84 o
  23   3   5        9.26       28.54     50.48 o
  24   3   5      278.62      342.15     69.07 o
  25   3   5       89.58       65.82     52.79 o
  26   3   5      316.04      297.21     63.85 o
   1   4   5     7582.09     7498.07    146.97 o
   2   4   5     3149.06     3179.34     66.22 o
   3   4   5      898.03      873.53     69.35 o
   4   4   5       79.02       67.69     15.86 o
   5   4   5     1943.68     1991.47     47.54 o
   6   4   5      292.83      435.97     42.43 o
   7   4   5    24366.97    24787.51    401.40 o
   8   4   5     1093.45     1006.04     36.88 o
   9   4   5      881.59      990.60     47.16 o
  10   4   5     5955.28     6196.40    130.29 o
  11   4   5       76.88       57.13     18.52 o
  12   4   5        8.83       11.74     16.42 o
  13   4   5     1689.33     1798.68     78.99 o
  14   4   5      412.54      414.21     53.51 o
  15   4   5     1429.79     1309.34     82.65 o
  16   4   5     4181.95     4273.68    148.03 o
  17   4   5      188.00      242.00     45.05 o
  18   4   5      820.47      768.08     70.87 o
  19   4   5      659.57      621.95     65.33 o
  20   4   5      355.17      349.01     54.58 o
  21   4   5      444.33      527.01     79.29 o
  22   4   5      205.70      214.19     66.84 o
  23   4   5       28.31       20.57     57.26 o
  24   4   5       22.47       11.06     55.19 o
  25   4   5        5.78       10.42     53.92 o
  26   4   5      225.19      207.19    151.33 o
   1   5   5      907.37      864.97     39.04 o
   2   5   5     2428.38     2533.93     61.77 o
   3   5   5      653.71      746.28     38.67 o
   4   5   5    10456.38    10966.99    204.05 o
   5   5   5       36.78       25.30     17.60 o
   6   5   5     4099.12     4135.41    101.80 o
   7   5   5     2053.56     2006.57     58.57 o
   8   5   5      256.16      296.84     24.83 o
   9   5   5      160.29      147.35     25.46 o
  10   5   5      668.97      729.04     46.44 o
  11   5   5      152.99      159.44     24.48 o
  12   5   5     1361.36     1426.55     68.48 o
  13   5   5      802.55      730.25     40.86 o
  14   5   5     2781.66     2675.30    107.11 o
  15   5   5      103.04       44.61     39.51 o
  16   5   5      849.31      978.72    109.76 o
  17   5   5       35.90       21.97     35.36 o
  18   5   5      150.47      145.63     45.25 o
  19   5   5      530.94      545.23     61.88 o
  20   5   5      344.76      352.34     58.25 o
  21   5   5      129.72      161.15     48.63 o
  22   5   5        4.26       33.62     41.76 o
  23   5   5       99.44       68.43     60.58 o
  24   5   5      221.27      122.12     70.24 o
  25   5   5      110.98       82.30     67.80 o
   1   6   5      447.52      457.91     40.28 o
   2   6   5     5665.98     5389.05    128.82 o
   3   6   5        2.85       18.36     23.84 o
   4   6   5     4773.45     4897.09     89.42 o
   5   6   5     1337.56     1289.18     57.74 o
   6   6   5     7317.93     7566.77    125.64 o
   7   6   5     1136.04     1181.94     50.95 o
   8   6   5     4188.57     4033.86    113.95 o
   9   6   5       86.54       82.38     29.73 o
  10   6   5     1390.30     1511.30     62.92 o
  11   6   5      200.15      172.92     48.04 o
  12   6   5     2934.63     2961.11     90.49 o
  13   6   5      417.11      373.27     31.78 o
  14   6   5     2597.39     2540.95    100.35 o
  15   6   5      128.57       78.97     53.67 o
  16   6   5       29.27       13.26     39.47 o
  17   6   5        0.47       10.23     37.15 o
  18   6   5      727.53      799.80    113.26 o
  19   6   5        5.18       26.68     42.38 o
  20   6   5     1406.75     1523.84     91.71 o
  21   6   5       12.56       66.00     44.23 o
  22   6   5        7.34        9.90     43.60 o
  23   6   5       38.70       62.98     68.75 o
  24   6   5      513.11      671.11    107.11 o
  25   6   5       44.23        2.46     69.28 o
   1   7   5      870.33      895.38     44.95 o
   2   7   5     5799.49     5805.59    136.75 o
   3   7   5      304.76      336.11     32.38 o
   4   7   5      698.36      729.77     50.74 o
   5   7   5     1605.32     1702.97     66.10 o
   6   7   5     5189.12     5200.00    133.28 o
   7   7   5        2.96       29.02     26.18 o
   8   7   5     6345.92     5943.90    139.82 o
   9   7   5     2679.03     2452.32     94.71 o
  10   7   5     6197.50     6341.47    155.41 o
  11   7   5      241.17      235.10     47.13 o
  12   7   5     3041.27     2933.25    109.52 o
  13   7   5      611.10      529.79     53.87 o
  14   7   5      508.17      478.74     46.20 o
  15   7   5       25.13        5.31     29.49 o
  16   7   5     2552.84     2643.99    128.56 o
  17   7   5        0.06       60.32     71.64 o
  18   7   5      372.72      375.99     62.22 o
  19   7   5       42.54       47.57     48.69 o
  20   7   5      419.95      594.90     88.85 o
  21   7   5       90.26       79.06     49.45 o
  22   7   5        4.25       21.00     45.26 o
  23   7   5      122.19      137.53     82.05 o
  24   7   5      334.44      263.30     91.79 o
   1   8   5      547.40      660.38     59.27 o
   2   8   5     1692.77     1657.73     74.91 o
   3   8   5       12.67       51.85     30.26 o
   4   8   5      311.68      378.42     38.01 o
   5   8   5       66.82       65.65     33.46 o
   6   8   5       68.11       45.55     31.59 o
   7   8   5     1438.22     1366.68     72.88 o
   8   8   5      388.87      493.66     52.49 o
   9   8   5      145.84      129.60     39.46 o
  10   8   5     3832.51     4080.22    118.40 o
  11   8   5      391.36      375.83     51.07 o
  12   8   5      111.72      135.97     39.63 o
  13   8   5      329.03      434.26     69.34 o
  14   8   5      168.56      127.69     38.24 o
  15   8   5       62.87      103.90     36.88 o
  16   8   5     2735.10     2892.65    102.45 o
  17   8   5       66.28       16.91     47.03 o
  18   8   5      102.86      142.71     68.30 o
  19   8   5       42.94        2.00     49.45 o
  20   8   5       80.64      108.47     54.52 o
  21   8   5        0.68        6.56     49.55 o
  22   8   5       16.50       16.83     48.99 o
  23   8   5        0.49       22.94     77.91 o
   1   9   5     1509.79     1419.97     87.34 o
   2   9   5        3.07       17.23     35.40 o
   3   9   5      419.72      395.89     57.11 o
   4   9   5      333.30      293.89     57.38 o
   5   9   5        6.37        1.72     36.79 o
   6   9   5       14.08       27.46     39.27 o
   7   9   5       62.72       54.25     40.22 o
   8   9   5      212.63      197.64     46.64 o
   9   9   5       55.80       47.41     39.42 o
  10   9   5       37.05       46.43     36.20 o
  11   9   5       19.32       38.04     37.73 o
  12   9   5       12.62       53.88     37.36 o
  13   9   5      284.20      287.59     45.42 o
  14   9   5       98.82       44.76     39.92 o
  15   9   5      119.50       99.35     41.05 o
  16   9   5      166.45      196.28     42.42 o
  17   9   5       60.25       22.02     47.05 o
  18   9   5        0.12       68.14     49.91 o
  19   9   5       87.92      137.71     54.75 o
  20   9   5        0.07       58.81     58.04 o
  21   9   5       65.65       89.63     60.61 o
   1  10   5        0.01       12.12     39.56 o
   2  10   5     1302.80     1351.19     90.41 o
   3  10   5      113.23      156.53     57.86 o
   4  10   5      817.05      879.94     91.98 o
   5  10   5      327.79      266.64     88.36 o
   6  10   5      148.57      152.70     68.61 o
   7  10   5       44.08       20.25     52.48 o
   8  10   5      569.20      590.25     76.98 o
   9  10   5       78.45       65.56     50.25 o
  10  10   5      271.97      257.58     62.56 o
  11  10   5      211.60      106.41     52.18 o
  12  10   5       49.22       25.84     40.30 o
  13  10   5       87.40      130.88     44.35 o
  14  10   5      203.30      164.14     47.30 o
  15  10   5       92.46      122.79     45.72 o
  16  10   5      313.72      312.34     52.52 o
  17  10   5      245.89      247.09     53.69 o
  18  10   5      114.15       60.76     55.18 o
  19  10   5       49.63       53.86     53.62 o
  20  10   5      110.57      115.16     61.70 o
   1  11   5      111.42       91.37     52.75 o
   2  11   5     1354.70     1749.90    109.43 o
   3  11   5        0.08       52.22     56.63 o
   4  11   5      271.67      249.60     65.91 o
   5  11   5      139.03       60.09     66.28 o
   6  11   5      425.26      267.26     84.71 o
   7  11   5       22.81       99.11     65.07 o
   8  11   5     1206.19     1274.98    126.85 o
   9  11   5      471.80      512.84    149.24 o
  10  11   5      427.81      360.84     79.47 o
  11  11   5       44.99       43.40     61.48 o
  12  11   5      128.51      131.38     57.47 o
  13  11   5      219.49      250.51     62.69 o
  14  11   5       18.59       82.72     55.36 o
  15  11   5       42.44       50.44     54.30 o
  16  11   5      324.63      267.21     88.50 o
  17  11   5       43.28       73.44     49.26 o
  18  11   5      254.14      215.83     63.12 o
   1  12   5      248.16      293.60     66.70 o
   2  12   5      731.84      929.70    157.82 o
   3  12   5        2.19        9.66     59.07 o
   4  12   5       47.55      108.69    124.90 o
   5  12   5      127.36      138.81     82.98 o
   6  12   5      319.00      422.15     97.20 o
   7  12   5      340.14      409.01     97.44 o
   8  12   5      567.02      716.40    111.19 o
   9  12   5      221.19      203.32     81.88 o
  10  12   5      155.54      196.74     81.29 o
  11  12   5       26.78       61.03     64.56 o
  12  12   5      123.21      144.15     73.21 o
  13  12   5      235.01      204.45     79.75 o
  14  12   5        2.85       63.98     65.26 o
  15  12   5      163.23      244.32     68.66 o
  16  12   5      145.72      280.01    118.78 o
   1  13   5        1.06       15.03     66.87 o
   2  13   5      228.92      129.72     74.04 o
   3  13   5        5.83       83.54     85.49 o
   4  13   5       38.62       35.46     84.53 o
   5  13   5        0.15        4.24     72.74 o
   6  13   5       43.95      170.77     89.90 o
   7  13   5       44.74       29.85     74.38 o
   8  13   5       66.49       87.21     79.93 o
   9  13   5       20.60       11.39     68.51 o
  10  13   5        0.57        0.67     67.37 o
  11  13   5       25.84       95.52     89.80 o
  12  13   5       22.81       39.87     75.87 o
  13  13   5       16.96       17.51     65.84 o
   1  14   5        0.65      101.68     79.40 o
   2  14   5        0.52       36.46     89.68 o
   3  14   5        3.91        0.67     79.53 o
   4  14   5       26.24      142.57     97.50 o
   5  14   5       10.57        1.17     80.74 o
   6  14   5       20.27       96.15     86.33 o
   7  14   5        2.77        0.95     76.95 o
   8  14   5       17.31       43.40     84.00 o
   9  14   5       30.78        0.17     74.06 o
  10  14   5       47.05        5.96     76.46 o
   1  15   5        0.19       25.35    133.40 o
   2  15   5      143.52      155.17    109.82 o
   1   0   6       47.50      100.06     43.09 o
   2   0   6     5830.38     6344.56    410.04 o
   3   0   6     4411.08     4513.76    165.85 o
   4   0   6    26546.86    26528.82    644.05 o
   5   0   6      244.12      205.91     36.64 o
   6   0   6    16248.22    16132.95    316.56 o
   7   0   6    14040.55    14977.34    357.23 o
   8   0   6    15978.50    14314.54    253.48 o
   9   0   6     2391.03     2745.34     98.76 o
  10   0   6     5830.24     5993.86    175.33 o
  11   0   6    17759.76    16959.15    315.61 o
  12   0   6     1271.96     1279.90     71.50 o
  13   0   6     2100.33     2051.39     76.87 o
  14   0   6     1104.17     1076.81    101.42 o
  15   0   6     9639.22    10087.89    299.55 o
  16   0   6     3757.74     3790.55    107.33 o
  17   0   6     1840.55     1955.43     75.04 o
  18   0   6     4996.48     5055.25    129.69 o
  19   0   6       83.02       99.14     33.15 o
  20   0   6      454.78      661.00    106.55 o
  21   0   6       99.95      142.41     82.38 o
  23   0   6       43.60       57.03     77.54 o
  24   0   6        8.68       37.85     80.04 o
  25   0   6      631.97      588.80    123.90 o
  26   0   6     2358.89     2978.02    219.28 o
   0   1   6    31786.11    28742.43    525.47 o
   1   1   6        7.57        3.82     27.07 o
   2   1   6     1620.42     1149.36    113.80 o
   3   1   6     2888.09     2705.82     70.49 o
   4   1   6     9292.51     9008.70    206.58 o
   5   1   6      986.96      926.55     41.45 o
   6   1   6     8542.54     9059.14    196.18 o
   7   1   6    15926.67    15084.91    246.77 o
   8   1   6      972.30     1132.12     58.49 o
   9   1   6      418.60      415.26     32.54 o
  10   1   6      876.80      822.72     35.19 o
  11   1   6    12522.95    12417.55    180.78 o
  12   1   6      109.89      107.97     19.94 o
  13   1   6       60.91       73.48     16.74 o
  14   1   6      651.35      580.13     42.71 o
  15   1   6     2282.83     2290.26     63.49 o
  16   1   6       25.18       50.53     21.36 o
  17   1   6      116.44       87.68     34.00 o
  18   1   6     2527.96     2502.56    101.63 o
  19   1   6      362.70      441.90     61.59 o
  20   1   6     1003.57     1085.29     79.57 o
  21   1   6      453.63      410.44     50.15 o
  22   1   6      988.83      967.57    380.36 o
  23   1   6       89.89      138.40     87.38 o
  24   1   6      108.93      130.22     62.26 o
  25   1   6      342.80      348.75     75.94 o
  26   1   6      958.77     1076.39    100.97 o
   0   2   6     6339.84     6792.78    340.76 o
   1   2   6     1641.75     1724.54     78.54 o
   2   2   6     6202.20     6408.82    178.96 o
   3   2   6     2218.51     2377.61     63.46 o
   4   2   6     4346.64     4240.65     86.72 o
   5   2   6      443.53      396.13     30.42 o
   6   2   6     3410.63     3147.95     73.79 o
   7   2   6     1311.58     1455.18     57.61 o
   8   2   6     3203.52     3260.78     98.70 o
   9   2   6        4.31        4.96     15.71 o
  10   2   6      226.87      245.21     32.53 o
  11   2   6      675.58      645.70     25.96 o
  12   2   6     2506.51     2460.26     54.39 o
  13   2   6        7.66       10.08     14.73 o
  14   2   6      275.77      296.18     20.52 o
  15   2   6       72.48       73.09     23.77 o
  16   2   6     1727.68     1714.57     86.95 o
  17   2   6       57.98       83.19     47.72 o
  18   2   6       16.70       37.45     34.71 o
  19   2   6       32.27       45.45     43.85 o
  20   2   6      138.72       97.76     45.15 o
  21   2   6      302.99      292.41     49.42 o
  22   2   6     1082.56     1220.72     73.92 o
  23   2   6       23.44       15.66     36.89 o
  24   2   6        3.30       22.49     43.58 o
  25   2   6        4.70        1.05     54.62 o
  26   2   6        0.46        0.33     55.99 o
   0   3   6    28348.45    29965.90    798.21 o
   1   3   6      309.31      256.80     38.89 o
   2   3   6     2307.33     2801.79    121.75 o
   3   3   6     3887.40     4208.39    102.20 o
   4   3   6     1798.34     1930.61     67.81 o
   5   3   6      104.98       65.59     24.29 o
   6   3   6     6140.00     6359.08    116.96 o
   7   3   6     5107.08     5134.35    123.36 o
   8   3   6     2688.77     2801.32    106.54 o
   9   3   6       34.30      136.87     17.57 o
  10   3   6       93.23       50.98     23.62 o
  11   3   6      981.19     1014.87     37.79 o
  12   3   6     1266.32     1368.40     48.10 o
  13   3   6      527.10      561.19     55.43 o
  14   3   6      284.34      306.92     30.82 o
  15   3   6      362.79      400.25     44.38 o
  16   3   6      355.19      382.04     37.74 o
  17   3   6        4.72        7.74     21.18 o
  18   3   6     3952.67     3663.94    154.03 o
  19   3   6      330.86      281.14     57.93 o
  20   3   6      111.80      134.51     43.30 o
  21   3   6        9.94       21.64     36.79 o
  22   3   6       34.36       10.17     39.35 o
  23   3   6       57.47      125.64     47.26 o
  24   3   6      633.87      577.23     78.95 o
  25   3   6      394.87      475.60     68.14 o
  26   3   6      289.78      185.09     78.04 o
   0   4   6    24289.18    22688.11    602.91 o
   1   4   6       11.58       13.22     22.82 o
   2   4   6      804.91      731.96     52.77 o
   3   4   6     4396.03     4269.82    130.70 o
   4   4   6     7119.21     7243.39    146.98 o
   5   4   6       27.35       29.98     20.37 o
   6   4   6     3152.20     3054.93     92.36 o
   7   4   6    13140.12    13220.70    215.88 o
   8   4   6     4932.71     4867.01    118.01 o
   9   4   6       14.29       51.66     20.02 o
  10   4   6     1946.24     1969.05     61.01 o
  11   4   6     8066.21     7925.56    149.99 o
  12   4   6      324.89      459.58     49.72 o
  13   4   6      129.22      143.02     30.27 o
  14   4   6      301.96      234.86     71.27 o
  15   4   6     1253.06     1233.73    110.11 o
  16   4   6      171.68      137.83     51.43 o
  17   4   6        7.84       87.48     42.20 o
  18   4   6     3044.73     3097.83    126.25 o
  19   4   6      482.47      411.06     63.90 o
  20   4   6      125.03       84.67     41.29 o
  21   4   6      372.97      301.95     54.12 o
  22   4   6      505.28      483.16     62.90 o
  23   4   6        3.12        9.73     42.37 o
  24   4   6      169.90      136.67     46.83 o
  25   4   6      357.40      457.03    180.84 o
   0   5   6     2310.06     2249.77    119.60 o
   1   5   6      112.44      118.04     30.89 o
   2   5   6       60.48       71.28     28.14 o
   3   5   6      841.58      802.40     45.30 o
   4   5   6     8103.98     8044.63    137.11 o
   5   5   6      100.63       93.72     24.75 o
   6   5   6        7.10       24.98     23.85 o
   7   5   6     9485.78     9337.50    179.94 o
   8   5   6     3745.78     3515.22     78.92 o
   9   5   6       21.61       47.22     24.35 o
  10   5   6     3486.16     3418.55     88.63 o
  11   5   6     8435.30     8493.64    174.02 o
  12   5   6       69.14       91.03     24.02 o
  13   5   6        0.33       20.02     20.50 o
  14   5   6     1786.23     1896.18     63.45 o
  15   5   6     1387.67     1348.85     86.34 o
  16   5   6      138.01       66.15     42.68 o
  17   5   6       15.58        4.82     38.80 o
  18   5   6      605.75      655.59     68.02 o
  19   5   6      216.63      212.45     51.70 o
  20   5   6       24.20       11.53     45.12 o
  21   5   6      745.89      623.64     68.19 o
  22   5   6      983.62      934.10     77.55 o
  23   5   6       27.46       38.93     45.05 o
  24   5   6       16.04       48.58     62.35 o
  25   5   6      145.37       72.33     70.61 o
   0   6   6     4691.85     4348.74    200.97 o
   1   6   6       24.45       43.19     28.38 o
   2   6   6     4124.00     4176.18    106.94 o
   3   6   6      110.74      121.49     38.37 o
   4   6   6     4833.01     4747.53    107.17 o
   5   6   6        4.72       22.22     21.82 o
   6   6   6      998.66      923.45     52.37 o
   7   6   6     1258.51     1302.97     55.37 o
   8   6   6     1435.79     1382.32     67.81 o
   9   6   6       12.63       24.29     26.89 o
  10   6   6       46.43       48.86     29.71 o
  11   6   6     2415.26     2372.67    129.64 o
  12   6   6      596.05      608.45     59.61 o
  13   6   6        8.53       32.49     27.20 o
  14   6   6      165.30      157.23     26.30 o
  15   6   6     1010.16     1104.39     68.98 o
  16   6   6     2241.91     2263.38    115.31 o
  17   6   6       14.83       30.97     44.17 o
  18   6   6       58.26       37.80     46.51 o
  19   6   6       11.22       25.44     45.11 o
  20   6   6       28.48        8.85     43.05 o
  21   6   6      209.76      161.80     71.07 o
  22   6   6     1250.23     1521.98     98.01 o
  23   6   6        1.79       23.30     47.86 o
  24   6   6       12.15       73.37     75.43 o
   0   7   6       34.59       30.28     34.92 o
   1   7   6        3.64       25.20     24.23 o
   2   7   6      701.02      766.12     44.05 o
   3   7   6      611.20      653.14     89.09 o
   4   7   6      495.04      481.66     43.57 o
   5   7   6       58.44       53.21     28.51 o
   6   7   6      300.13      311.83     37.90 o
   7   7   6      290.89      279.75     39.86 o
   8   7   6     1705.21     1589.03    167.82 o
   9   7   6       91.33       70.21     35.12 o
  10   7   6       15.30       29.74     30.28 o
  11   7   6        0.98        8.61     27.80 o
  12   7   6      901.44      868.75     59.52 o
  13   7   6        8.83       41.75     31.40 o
  14   7   6       87.45      105.86     36.03 o
  15   7   6      338.30      290.98     41.56 o
  16   7   6      361.58      346.24     57.41 o
  17   7   6      130.85      117.76     46.22 o
  18   7   6      362.17      269.41     52.97 o
  19   7   6      150.28      155.01     48.89 o
  20   7   6       75.50       38.69     50.02 o
  21   7   6       17.83       17.37     49.26 o
  22   7   6       60.68       96.20     54.90 o
  23   7   6       14.94       86.22     54.35 o
   0   8   6     1720.90     1748.19    140.13 o
   1   8   6      176.32      314.82     43.62 o
   2   8   6      229.21      241.19     43.81 o
   3   8   6     2174.03     2246.48    103.74 o
   4   8   6     1045.04     1095.74     78.46 o
   5   8   6      264.51      218.77     39.64 o
   6   8   6       25.07       41.98     33.50 o
   7   8   6     1585.53     1743.57     82.58 o
   8   8   6      420.24      458.74     50.49 o
   9   8   6      228.71      281.06     61.84 o
  10   8   6       41.36       80.97     34.16 o
  11   8   6      719.49      748.91     55.80 o
  12   8   6      598.34      607.18     79.84 o
  13   8   6       42.34       37.97     33.93 o
  14   8   6      663.82      612.09     76.32 o
  15   8   6      111.11       71.75     34.81 o
  16   8   6      338.26      363.14     44.42 o
  17   8   6      129.02      115.72     50.20 o
  18   8   6      881.06      901.72     80.46 o
  19   8   6       78.06       54.92     47.02 o
  20   8   6       32.20       41.09     47.08 o
  21   8   6       30.94       65.43     56.74 o
  22   8   6      370.69      304.03     69.33 o
   0   9   6       27.83       29.43     56.79 o
   1   9   6      576.18      730.91     74.80 o
   2   9   6        2.43       20.20     40.01 o
   3   9   6     2034.32     2070.98    100.58 o
   4   9   6     1392.80     1579.75    167.88 o
   5   9   6      162.38      203.46     57.51 o
   6   9   6      547.17      499.68     72.66 o
   7   9   6     1361.79     1434.23     86.45 o
   8   9   6     1479.45     1537.39     89.50 o
   9   9   6       37.26       27.90     38.08 o
  10   9   6      357.24      413.37     53.90 o
  11   9   6     1662.35     1432.83     80.25 o
  12   9   6      463.71      345.26     58.45 o
  13   9   6        6.70       21.05     36.94 o
  14   9   6     2264.90     2218.88     94.77 o
  15   9   6      670.76      563.00     57.53 o
  16   9   6      145.60      152.28     41.33 o
  17   9   6       13.96       16.43     33.31 o
  18   9   6      352.22      310.13     81.09 o
  19   9   6       21.35       24.77     49.15 o
  20   9   6       41.70       57.95     68.92 o
  21   9   6       13.31        6.41     54.58 o
   0  10   6       14.76       19.07     64.46 o
   1  10   6      254.28      244.11     75.74 o
   2  10   6      171.04      163.29     56.91 o
   3  10   6      326.48      426.52     76.28 o
   4  10   6     1338.06     1607.65    108.90 o
   5  10   6       28.22       87.31     63.65 o
   6  10   6       76.95       81.73     93.38 o
   7  10   6     1072.07     1187.63    118.05 o
   8  10   6      811.35      691.88     99.48 o
   9  10   6      119.46      126.47     55.64 o
  10  10   6      352.27      310.25     65.35 o
  11  10   6      201.31      163.89     55.27 o
  12  10   6      120.81       69.34     51.34 o
  13  10   6        0.19       23.28     42.90 o
  14  10   6     1290.58     1543.67     85.44 o
  15  10   6      408.84      435.47     56.88 o
  16  10   6       27.73       31.25     40.72 o
  17  10   6        4.77       53.99     41.02 o
  18  10   6      306.25      203.53     97.45 o
  19  10   6       56.96      127.07     58.79 o
   0  11   6      147.81      141.75     75.62 o
   1  11   6       28.21        6.59     48.93 o
   2  11   6       17.74       32.73     53.08 o
   3  11   6       16.04       45.49     56.94 o
   4  11   6       59.46       60.01     53.61 o
   5  11   6       20.80       71.62     70.04 o
   6  11   6       36.06       20.25     62.20 o
   7  11   6      164.04      315.79     92.63 o
   8  11   6       12.03        0.33     58.35 o
   9  11   6       17.44        0.17     57.71 o
  10  11   6        0.10        0.00     58.22 o
  11  11   6        6.01        0.50     52.74 o
  12  11   6       51.96       89.85     57.56 o
  13  11   6       19.20       54.56     53.66 o
  14  11   6       28.74       67.50     55.78 o
  15  11   6        0.44        0.33     49.72 o
  16  11   6       30.99       23.24     52.81 o
  17  11   6        4.58       17.55     51.90 o
  18  11   6       69.22       60.09     49.99 o
   0  12   6       15.66       91.57    100.72 o
   1  12   6       38.54       69.67     67.43 o
   2  12   6        1.86       42.31     63.16 o
   3  12   6       70.31       28.39     59.79 o
   4  12   6       57.14        0.17     63.40 o
   5  12   6        0.12       60.36     77.49 o
   6  12   6       22.82       81.61     73.37 o
   7  12   6       90.52        2.50     65.71 o
   8  12   6       52.93       99.89    105.22 o
   9  12   6       32.01        0.00     70.58 o
  10  12   6        4.14       53.75     70.44 o
  11  12   6       72.80       80.29     77.62 o
  12  12   6       88.22      195.20     80.08 o
  13  12   6        0.82       81.25     71.01 o
  14  12   6      161.84      322.92     84.22 o
  15  12   6       76.58        0.83     58.56 o
   0  13   6      155.09      109.39    120.73 o
   1  13   6       94.78       82.42     70.46 o
   2  13   6        0.47       28.40     65.99 o
   3  13   6      161.92      344.43    105.11 o
   4  13   6      159.99      203.47    100.80 o
   5  13   6        0.43       35.92     82.49 o
   6  13   6        0.58       27.28     73.48 o
   7  13   6      218.83      190.87    162.58 o
   8  13   6       64.33      105.95     87.78 o
   9  13   6       19.88        0.83     70.63 o
  10  13   6       10.88       54.42     65.50 o
  11  13   6       59.83      112.50    114.98 o
  12  13   6       62.86      123.38     79.92 o
  13  13   6        4.12        0.00     63.92 o
   0  14   6       23.08      204.60    146.24 o
   1  14   6       36.86       40.97     97.66 o
   2  14   6       83.39       85.96     97.12 o
   3  14   6       52.57       88.02     94.13 o
   4  14   6      122.39      132.39     95.51 o
   5  14   6       15.05       56.34     94.10 o
   6  14   6       12.67        0.50     81.97 o
   7  14   6      164.13       76.22     86.89 o
   8  14   6      250.43      300.21    101.54 o
   9  14   6        1.14      112.99     91.49 o
   1   1   7     6471.40     6286.77    129.33 o
   2   1   7     6192.50     5967.72    114.59 o
   3   1   7      962.43      802.90     40.81 o
   4   1   7     1897.93     1957.11     67.75 o
   5   1   7     3954.55     4254.41    108.25 o
   6   1   7     6666.79     7171.48    144.66 o
   7   1   7     2657.57     2519.87     80.78 o
   8   1   7    10478.55    11113.27    206.89 o
   9   1   7     4311.02     4022.12     88.29 o
  10   1   7     1680.94     1720.96     52.44 o
  11   1   7       61.16       58.38     17.51 o
  12   1   7     2663.69     2506.96     64.09 o
  13   1   7     3320.06     3337.93     78.97 o
  14   1   7      218.81      222.21     22.33 o
  15   1   7     1899.15     1904.37     50.08 o
  16   1   7       34.98       13.61     17.18 o
  17   1   7      810.61      855.15     47.37 o
  18   1   7      349.96      337.79     35.42 o
  19   1   7      668.12      814.77     50.95 o
  20   1   7     1091.51     1057.99     57.94 o
  21   1   7      215.89      215.33     36.78 o
  22   1   7      133.79      139.98     32.77 o
  23   1   7      105.46       34.27     49.39 o
  24   1   7       78.05       74.52     43.61 o
  25   1   7      330.41      431.97     62.46 o
  26   1   7       72.65      131.17     72.03 o
   1   2   7    17603.08    17466.61    303.87 o
   2   2   7      260.67      332.24     32.26 o
   3   2   7     5036.85     4900.35    109.89 o
   4   2   7     1218.70     1139.20     50.06 o
   5   2   7    19819.69    20349.79    356.70 o
   6   2   7    11204.78    12310.65    225.46 o
   7   2   7      362.54      380.05     34.13 o
   8   2   7    20478.66    21444.27    368.50 o
   9   2   7     4368.98     4169.69     95.38 o
  10   2   7       20.98       34.77     18.36 o
  11   2   7       31.65        6.63     14.55 o
  12   2   7     6264.00     6545.03    125.21 o
  13   2   7     2962.93     3132.77     66.94 o
  14   2   7       84.38       75.65     18.33 o
  15   2   7      337.21      373.29     25.38 o
  16   2   7      489.33      508.55     38.73 o
  17   2   7     4134.50     4105.73    105.89 o
  18   2   7     2855.95     3094.31    161.31 o
  19   2   7     1441.22     1521.45     66.81 o
  20   2   7      588.10      525.54     58.18 o
  21   2   7     1796.05     1748.17     79.70 o
  22   2   7       13.23       33.44     31.31 o
  23   2   7     1432.34     1454.48     94.64 o
  24   2   7       53.71       21.99     32.33 o
  25   2   7      125.36       69.51     55.95 o
  26   2   7      275.46      413.78    167.50 o
   1   3   7     6236.68     5787.75    115.99 o
   2   3   7       37.34       68.78     22.47 o
   3   3   7     9966.84     9853.94    192.11 o
   4   3   7     3395.51     3290.46     94.70 o
   5   3   7    14757.70    14346.23    235.92 o
   6   3   7     1598.44     1524.02     56.13 o
   7   3   7     1353.51     1322.51     53.06 o
   8   3   7     4345.29     4003.84    101.12 o
   9   3   7     8799.07     9194.86    169.50 o
  10   3   7      751.28      781.95     38.91 o
  11   3   7      639.92      662.44     34.66 o
  12   3   7     1209.06     1282.45     62.63 o
  13   3   7     1925.33     1905.29     73.17 o
  14   3   7        0.50        8.09     18.17 o
  15   3   7       76.96       63.37     22.29 o
  16   3   7     2621.09     2588.79     96.10 o
  17   3   7     2731.17     2767.38     81.65 o
  18   3   7     1888.92     1683.94     65.92 o
  19   3   7     1291.99     1346.99     65.99 o
  20   3   7      497.30      518.90     50.76 o
  21   3   7     1181.10     1312.45     66.73 o
  22   3   7       30.70       55.11     33.20 o
  23   3   7      899.02      983.49     59.33 o
  24   3   7        4.06       21.32     34.17 o
  25   3   7       94.64      123.75     42.97 o
   1   4   7       35.70       42.77     22.13 o
   2   4   7        1.32       11.59     19.37 o
   3   4   7     3085.68     3289.76     77.57 o
   4   4   7     2626.38     2480.04     74.55 o
   5   4   7      830.74      767.99     52.24 o
   6   4   7     3579.82     3883.33     95.73 o
   7   4   7      901.99      786.74     43.74 o
   8   4   7       12.03       18.98     18.54 o
   9   4   7     2761.86     2766.43     78.26 o
  10   4   7     1615.84     1807.78     79.73 o
  11   4   7      358.43      304.58     35.94 o
  12   4   7     1114.23     1035.64     76.98 o
  13   4   7     1594.36     1569.77     54.07 o
  14   4   7       24.29        9.84     19.21 o
  15   4   7      460.76      553.22     56.09 o
  16   4   7     2985.72     2925.57    125.35 o
  17   4   7       18.06       51.67     36.43 o
  18   4   7       17.01       35.99     38.90 o
  19   4   7      209.29      214.82     60.94 o
  20   4   7      128.73       69.28     38.21 o
  21   4   7       16.40       66.42     39.95 o
  22   4   7        9.23       19.34     39.22 o
  23   4   7        1.39       39.38     40.45 o
  24   4   7       52.42       52.20     49.76 o
  25   4   7       82.01      135.16     53.08 o
   1   5   7      285.17      273.35     41.62 o
   2   5   7     3234.76     3342.28     86.08 o
   3   5   7      131.78      133.62     27.07 o
   4   5   7     8559.72     9044.16    182.44 o
   5   5   7      754.44      756.95     39.96 o
   6   5   7     1612.02     1518.81     72.78 o
   7   5   7      817.59      926.35     48.40 o
   8   5   7      614.64      703.52     49.11 o
   9   5   7     1067.81     1100.14     96.81 o
  10   5   7     5031.46     5017.70    160.60 o
  11   5   7       90.09       46.33     26.54 o
  12   5   7       15.78       20.72     25.32 o
  13   5   7      302.18      307.94     50.51 o
  14   5   7      117.88      116.47     28.45 o
  15   5   7       99.29       64.41     30.69 o
  16   5   7     1390.88     1418.97     90.78 o
  17   5   7      191.38      166.68     57.30 o
  18   5   7       63.84       16.98     34.67 o
  19   5   7      122.63      130.30     42.29 o
  20   5   7      196.37      220.54     48.81 o
  21   5   7       90.81      126.79     50.69 o
  22   5   7       16.75       57.80     42.85 o
  23   5   7       55.87       64.14     50.59 o
  24   5   7      255.85      182.85     58.95 o
  25   5   7       21.13       43.02     74.37 o
   1   6   7      370.68      406.31     38.06 o
   2   6   7     1264.85     1248.94     53.05 o
   3   6   7     5574.25     5700.66    121.07 o
   4   6   7      715.38      764.74     44.84 o
   5   6   7     5156.31     5045.14    124.21 o
   6   6   7       93.21       99.10     29.07 o
   7   6   7     2170.25     2116.71     74.97 o
   8   6   7       42.53       13.45     26.10 o
   9   6   7     5807.63     5682.03    142.83 o
  10   6   7     2013.94     2100.62    112.17 o
  11   6   7       22.73       31.35     29.43 o
  12   6   7      326.66      377.90     46.81 o
  13   6   7     2918.85     2790.99     98.72 o
  14   6   7        5.16       18.10     28.28 o
  15   6   7      512.19      504.16     44.36 o
  16   6   7       63.71       28.20     38.39 o
  17   6   7      614.44      619.26     66.17 o
  18   6   7       63.96       61.79     41.66 o
  19   6   7      725.24      723.79     71.10 o
  20   6   7      235.70      225.56     52.63 o
  21   6   7      363.96      376.47     59.87 o
  22   6   7      249.89      293.83     66.87 o
  23   6   7      276.76      244.78     61.80 o
  24   6   7      334.94      416.38     68.85 o
   1   7   7     6684.19     6789.02    167.22 o
   2   7   7     1140.03     1190.00     60.70 o
   3   7   7     1812.51     1953.65    111.27 o
   4   7   7      886.03      895.84     67.30 o
   5   7   7     4112.37     4542.79    119.59 o
   6   7   7        3.29        0.65     29.37 o
   7   7   7      323.84      261.61     43.53 o
   8   7   7      250.25      259.51     47.73 o
   9   7   7     2936.27     2947.91    101.71 o
  10   7   7      264.31      288.40     41.77 o
  11   7   7      141.56      125.94     37.26 o
  12   7   7       64.62       75.87     38.14 o
  13   7   7     2184.11     2026.34     86.54 o
  14   7   7      450.75      495.22     66.77 o
  15   7   7       39.62       70.83     39.20 o
  16   7   7      547.87      578.34     65.91 o
  17   7   7     1482.52     1454.90     90.10 o
  18   7   7       40.48       42.61     43.42 o
  19   7   7      980.92      930.94     80.72 o
  20   7   7       51.48       54.27     46.84 o
  21   7   7      372.10      422.97     65.07 o
  22   7   7       99.02      134.76     58.95 o
  23   7   7      413.27      453.82     83.62 o
   1   8   7     1989.30     2351.48    103.10 o
   2   8   7      371.27      315.48     50.50 o
   3   8   7      780.30      803.00     52.90 o
   4   8   7      883.79     1040.94     69.41 o
   5   8   7     1413.17     1434.16     82.15 o
   6   8   7     1094.83     1061.91     70.64 o
   7   8   7       33.26       76.86     38.26 o
   8   8   7        8.28       49.59     33.17 o
   9   8   7      235.34      209.07     43.36 o
  10   8   7      380.12      508.90     55.07 o
  11   8   7        4.34        5.69     32.26 o
  12   8   7      155.22      182.94     43.32 o
  13   8   7     1269.69     1262.32     69.69 o
  14   8   7       14.00       58.51     35.61 o
  15   8   7      317.92      263.71     46.22 o
  16   8   7      847.49     1015.76     81.33 o
  17   8   7      182.25      241.73     58.40 o
  18   8   7      144.04       93.98     52.44 o
  19   8   7      106.95      116.82     52.07 o
  20   8   7       38.46        6.57     45.45 o
  21   8   7       70.15        3.03     54.28 o
  22   8   7        3.99       59.40     59.95 o
   1   9   7      103.28       58.32     43.77 o
   2   9   7      153.08      182.24     51.03 o
   3   9   7       43.90       72.45     50.93 o
   4   9   7       99.91       64.34     47.66 o
   5   9   7      110.47      125.28     59.07 o
   6   9   7       39.95       15.12     41.28 o
   7   9   7      188.06      338.72     61.45 o
   8   9   7        7.38       31.50     39.58 o
   9   9   7      250.01      230.26     52.20 o
  10   9   7      191.62      173.60     73.53 o
  11   9   7      253.16      248.22     55.06 o
  12   9   7       81.30       80.36     41.40 o
  13   9   7       41.11        3.80     35.94 o
  14   9   7      111.09      180.98     45.87 o
  15   9   7       30.86       60.49     37.93 o
  16   9   7      197.84      154.95     43.83 o
  17   9   7        5.17       51.61     42.30 o
  18   9   7       53.72       82.95     54.47 o
  19   9   7        4.64       67.35     52.45 o
  20   9   7        0.05       18.57     58.91 o
   1  10   7      472.54      464.77     67.37 o
   2  10   7      743.19      587.14    110.56 o
   3  10   7      136.94       99.60     59.93 o
   4  10   7      218.49      349.04    112.53 o
   5  10   7      176.37      106.30     67.60 o
   6  10   7       94.60       70.24     67.56 o
   7  10   7      297.24      524.10    134.82 o
   8  10   7      474.77      482.68     87.05 o
   9  10   7      752.42      684.21     84.95 o
  10  10   7      164.78      104.99     58.62 o
  11  10   7       34.41        0.50     46.77 o
  12  10   7      117.24       62.07     47.61 o
  13  10   7      596.84      614.51     79.86 o
  14  10   7        2.31       27.59     43.23 o
  15  10   7       76.80       88.81     44.36 o
  16  10   7       38.92       74.99     43.83 o
  17  10   7       14.71       35.58     41.13 o
  18  10   7      141.78      120.89     60.58 o
  19  10   7       61.35      135.07     83.87 o
   1  11   7      492.60      389.69     79.53 o
   2  11   7      674.37      603.62     90.65 o
   3  11   7      506.27      488.64     84.15 o
   4  11   7        5.45       23.75     64.52 o
   5  11   7      621.11      773.57    115.44 o
   6  11   7       92.53       89.62     86.63 o
   7  11   7       76.46       51.12     63.77 o
   8  11   7      183.36      177.33     74.27 o
   9  11   7      603.99      487.46    177.59 o
  10  11   7       13.16       67.94     61.35 o
  11  11   7       30.09       27.28     56.85 o
  12  11   7        1.56       30.65     55.55 o
  13  11   7      602.03      596.46     83.35 o
  14  11   7      147.86      118.60     62.28 o
  15  11   7      106.33       60.58     56.10 o
  16  11   7        0.18        6.67     50.81 o
  17  11   7      173.46      173.89     59.05 o
   1  12   7      423.54      490.79    118.14 o
   2  12   7      340.05      312.53     91.90 o
   3  12   7      170.32      104.21     68.94 o
   4  12   7        8.00        0.17     67.03 o
   5  12   7      383.68      323.61     97.17 o
   6  12   7        8.32       44.47     77.48 o
   7  12   7        0.25        0.00     67.79 o
   8  12   7        5.22      115.73     76.43 o
   9  12   7      128.44      168.74     83.74 o
  10  12   7       10.15       22.93     68.39 o
  11  12   7        3.39       35.33     72.69 o
  12  12   7        0.65        1.00     63.31 o
  13  12   7       81.84       91.07     70.62 o
  14  12   7       88.00       97.12     70.74 o
  15  12   7        3.33       80.51     74.35 o
   1  13   7        0.30       69.74     90.31 o
   2  13   7      160.83      166.17     94.19 o
   3  13   7       49.92      106.99     89.47 o
   4  13   7      107.11       81.09     90.48 o
   5  13   7       24.04       36.67     83.95 o
   6  13   7        0.02       17.53     81.24 o
   7  13   7       34.88       63.62     85.84 o
   8  13   7        0.64       95.30     81.85 o
   9  13   7       84.96       58.29     77.05 o
  10  13   7       93.88       31.30     76.43 o
  11  13   7        2.42       21.06     68.80 o
  12  13   7       21.13        0.67     68.94 o
   1  14   7       50.70        0.00     94.14 o
   2  14   7        3.59       15.71     86.12 o
   3  14   7        3.47       15.08     94.15 o
   4  14   7       31.54       48.61     90.66 o
   5  14   7       24.80       20.91     87.96 o
   6  14   7        3.88       81.83     95.78 o
   7  14   7        2.71       12.92     78.66 o
   0   0   8       67.01        4.67     69.54 o
   1   0   8    13832.41    12579.07    320.33 o
   2   0   8     1347.87     1443.24     53.15 o
   3   0   8    67906.24    67566.41   2518.45 o
   4   0   8      134.52      121.71     33.07 o
   5   0   8      341.00      490.87     54.81 o
   6   0   8    13698.65    12752.88    421.46 o
   7   0   8       92.76      185.67    132.90 o
   8   0   8     8094.59     7916.88    208.25 o
   9   0   8      213.91      256.43     56.55 o
  10   0   8      927.94      855.66     69.93 o
  11   0   8      682.52      636.10     47.08 o
  12   0   8     2547.23     2721.61    103.68 o
  13   0   8      126.45      132.76     36.70 o
  14   0   8     8195.08     8413.54    229.54 o
  15   0   8     3048.33     3133.70    110.21 o
  16   0   8     1116.23     1008.82     67.37 o
  17   0   8     1299.94     1377.90     74.28 o
  18   0   8      866.17      863.05     65.27 o
  19   0   8     2479.47     2653.88    102.07 o
  20   0   8     1117.09     1133.28     62.05 o
  21   0   8     2903.71     3182.50    313.49 o
  22   0   8      385.06      499.77     76.45 o
  23   0   8     2104.22     2403.75    142.22 o
  24   0   8      205.82      226.72     68.51 o
  26   0   8       15.79      122.40    100.88 o
   0   1   8      138.06       77.24     49.95 o
   1   1   8     4094.27     3560.80    101.78 o
   2   1   8     1158.35     1210.05     48.36 o
   3   1   8     6964.51     6761.01    186.01 o
   4   1   8     6171.37     5400.56    128.17 o
   5   1   8     6589.61     6285.94    147.13 o
   6   1   8      224.59      162.00     28.59 o
   7   1   8     1439.48     1345.47     86.94 o
   8   1   8     1865.68     1695.06     77.40 o
   9   1   8      238.25      242.24     32.44 o
  10   1   8      260.43      340.88     39.65 o
  11   1   8     1951.85     1919.15     66.98 o
  12   1   8     2135.67     2076.08     61.35 o
  13   1   8     1332.27     1300.83     69.13 o
  14   1   8     5875.41     6042.37    116.55 o
  15   1   8      647.59      719.40     43.00 o
  16   1   8       89.09      141.39     25.00 o
  17   1   8      850.59      868.52     41.16 o
  18   1   8      667.58      756.44     34.10 o
  19   1   8      792.72      833.86     49.51 o
  20   1   8      497.05      464.87     43.52 o
  21   1   8      538.21      572.95     47.97 o
  22   1   8      308.46      337.59     38.89 o
  23   1   8     1358.64     1501.02     79.82 o
  24   1   8        4.70       47.43     44.59 o
  25   1   8      239.21      289.59     80.55 o
  26   1   8       64.59       97.91     74.47 o
   0   2   8      162.80      118.36     43.93 o
   1   2   8     3389.90     3450.39     69.52 o
   2   2   8      687.97      585.37     46.29 o
   3   2   8      118.32      101.89     19.97 o
   4   2   8      309.45      246.87     29.93 o
   5   2   8     2149.66     2062.46     69.92 o
   6   2   8      777.86      831.67     52.05 o
   7   2   8     1625.24     1650.18     65.35 o
   8   2   8      822.31     1023.17     66.00 o
   9   2   8        0.21        8.19     18.67 o
  10   2   8        1.06       10.63     20.38 o
  11   2   8      584.73      630.25     39.91 o
  12   2   8       52.91       47.49     26.59 o
  13   2   8      601.00      570.49     40.66 o
  14   2   8       37.93       48.14     20.57 o
  15   2   8       48.01       38.16     21.53 o
  16   2   8        0.25        8.71     17.62 o
  17   2   8      403.31      456.09     33.92 o
  18   2   8      713.75      733.11     49.41 o
  19   2   8       26.84        7.68     27.24 o
  20   2   8       26.93       66.74     30.33 o
  21   2   8       71.46       83.77     33.84 o
  22   2   8       18.05       35.05     30.80 o
  23   2   8        6.42        7.81     34.08 o
  24   2   8      128.11      126.15     52.08 o
  25   2   8       11.04       10.18     62.71 o
   0   3   8     1218.95     1017.08     85.87 o
   1   3   8      489.71      560.60     43.77 o
   2   3   8     1894.07     1997.65     49.03 o
   3   3   8      928.35      929.16     54.49 o
   4   3   8      552.88      624.62     45.12 o
   5   3   8     6197.13     5974.90    125.27 o
   6   3   8      197.76      185.32     35.12 o
   7   3   8      501.26      537.39     39.78 o
   8   3   8        1.47       20.37     23.22 o
   9   3   8      738.30      730.70     44.45 o
  10   3   8      258.49      281.54     33.44 o
  11   3   8     3199.23     3347.05     78.14 o
  12   3   8        9.81       11.94     19.36 o
  13   3   8      961.60      971.61     68.60 o
  14   3   8      706.81      731.67     41.75 o
  15   3   8      214.67      204.10     26.03 o
  16   3   8     1413.62     1412.01     49.63 o
  17   3   8      310.55      339.16     51.06 o
  18   3   8        6.01       32.35     31.71 o
  19   3   8       10.37       30.49     35.35 o
  20   3   8       25.26       58.60     37.26 o
  21   3   8      480.10      628.39     67.27 o
  22   3   8      566.92      655.31     61.89 o
  23   3   8      595.41      556.07     59.24 o
  24   3   8      103.64       94.20     51.21 o
  25   3   8       18.94       50.77     46.25 o
   0   4   8     1154.57     1168.68    115.22 o
   1   4   8     7319.48     6979.98    153.18 o
   2   4   8        0.85        9.73     21.05 o
   3   4   8    12710.52    12453.82    207.52 o
   4   4   8     3443.45     3392.93    100.79 o
   5   4   8     3596.79     3485.45     87.59 o
   6   4   8        1.16        4.73     23.49 o
   7   4   8     1337.49     1295.99     56.66 o
   8   4   8      362.20      313.31     43.78 o
   9   4   8      203.74      141.86     27.78 o
  10   4   8      577.25      519.99     40.50 o
  11   4   8     1968.66     1987.17     78.44 o
  12   4   8       34.57       71.35     29.15 o
  13   4   8      208.75      232.97     59.26 o
  14   4   8     1489.43     1543.91     53.96 o
  15   4   8     2449.88     2486.83     99.26 o
  16   4   8      574.49      474.83     68.79 o
  17   4   8     1528.14     1636.17     84.74 o
  18   4   8      276.99      226.92     46.20 o
  19   4   8     1124.38     1112.44     74.13 o
  20   4   8       14.36       32.52     44.76 o
  21   4   8     1168.02     1257.68    110.82 o
  22   4   8      480.87      453.31     78.13 o
  23   4   8      642.75      684.83     77.12 o
  24   4   8       20.11        5.86     49.61 o
  25   4   8      189.86      265.34     59.61 o
   0   5   8      407.32      373.23     62.59 o
   1   5   8    15327.05    16006.64    284.23 o
   2   5   8     1238.86     1149.20     55.08 o
   3   5   8     8197.31     8267.83    186.61 o
   4   5   8     2826.17     2916.52    111.43 o
   5   5   8     1867.93     1795.17     68.38 o
   6   5   8       22.67       39.54     23.92 o
   7   5   8     2965.60     2963.58     86.84 o
   8   5   8     1402.64     1393.06     62.17 o
   9   5   8       57.00       73.57     29.34 o
  10   5   8      237.90      274.90     39.88 o
  11   5   8      351.94      349.79     39.40 o
  12   5   8      322.87      364.79     40.11 o
  13   5   8      164.21      143.74     34.43 o
  14   5   8      937.92      938.39     57.47 o
  15   5   8     1408.61     1294.79     61.76 o
  16   5   8       90.35      125.55     49.00 o
  17   5   8     1095.66     1092.15     87.20 o
  18   5   8      678.15      450.01     78.48 o
  19   5   8     1821.48     1908.18     97.69 o
  20   5   8        1.99       13.23     40.44 o
  21   5   8      298.95      359.95     57.81 o
  22   5   8       37.47       53.51     50.58 o
  23   5   8      500.53      635.35     77.61 o
  24   5   8       12.72       18.97     53.12 o
   0   6   8      618.50      674.62     59.81 o
   1   6   8     5734.21     5927.30    152.03 o
   2   6   8      134.45      150.92     30.86 o
   3   6   8      303.64      349.83     36.32 o
   4   6   8        4.56       32.93     25.12 o
   5   6   8      486.58      511.37     42.71 o
   6   6   8       93.91       67.30     28.92 o
   7   6   8     1209.69     1343.41     68.18 o
   8   6   8     1430.39     1431.39     87.48 o
   9   6   8      108.88       77.59     33.83 o
  10   6   8       18.53       42.22     31.98 o
  11   6   8      815.37      844.52     87.64 o
  12   6   8      753.33      670.24     55.01 o
  13   6   8     1322.71     1280.34    106.69 o
  14   6   8       48.08       84.06     39.01 o
  15   6   8       65.31       92.96     33.38 o
  16   6   8      196.49      292.40     55.63 o
  17   6   8      908.32      943.66     78.97 o
  18   6   8     1045.43     1045.55     81.46 o
  19   6   8      106.78      119.50     48.84 o
  20   6   8       52.76       20.18     44.66 o
  21   6   8       76.11      107.68     54.20 o
  22   6   8       32.56       79.03     54.21 o
  23   6   8       91.68       87.90     57.62 o
   0   7   8      296.06      405.03     69.04 o
   1   7   8       99.50      103.53     34.47 o
   2   7   8       49.15       59.79     35.10 o
   3   7   8       11.31       25.56     28.20 o
   4   7   8      506.15      509.12     72.42 o
   5   7   8     1153.04     1216.73     76.52 o
   6   7   8      278.53      321.11     47.14 o
   7   7   8      246.96      257.91     43.97 o
   8   7   8      326.68      243.75     41.64 o
   9   7   8       13.37        7.93     30.48 o
  10   7   8      188.73      161.03     41.99 o
  11   7   8      166.32      123.27     40.76 o
  12   7   8      840.23      740.63     56.96 o
  13   7   8       30.66       18.22     33.61 o
  14   7   8       16.86       32.40     33.12 o
  15   7   8       40.63       19.41     33.15 o
  16   7   8      219.94      288.75     40.96 o
  17   7   8        2.92       20.94     44.10 o
  18   7   8      152.40      179.96     53.45 o
  19   7   8       16.88       18.99     46.25 o
  20   7   8      106.73      159.28     54.48 o
  21   7   8       72.52       10.07     55.51 o
  22   7   8       63.54       90.78     61.13 o
   0   8   8     3668.26     3892.54    206.30 o
   1   8   8     1450.37     1459.85     88.79 o
   2   8   8      248.98      221.66     48.80 o
   3   8   8       91.90       73.44     51.33 o
   4   8   8      859.69      934.14     67.05 o
   5   8   8     2507.82     2387.50    100.59 o
   6   8   8     1039.79     1163.80     95.31 o
   7   8   8     1382.24     1469.87    101.46 o
   8   8   8      180.28      237.46     51.33 o
   9   8   8      288.17      230.55     51.17 o
  10   8   8       10.88       40.42     34.49 o
  11   8   8     1856.02     1998.07     90.41 o
  12   8   8      116.20      123.90     45.39 o
  13   8   8      316.48      298.98     49.02 o
  14   8   8       47.33       85.52     38.34 o
  15   8   8      529.78      521.60     56.01 o
  16   8   8       32.02       31.08     36.35 o
  17   8   8     1043.55     1070.55     93.87 o
  18   8   8       39.88      123.14     53.80 o
  19   8   8       55.54       42.12     52.11 o
  20   8   8      167.31      142.03     64.79 o
  21   8   8       39.84       77.84     69.13 o
   0   9   8     3585.17     3653.60    193.70 o
   1   9   8     3355.68     3276.35    136.11 o
   2   9   8      209.49      223.23     64.77 o
   3   9   8     1461.54     1676.70    112.37 o
   4   9   8      835.26      797.03     89.29 o
   5   9   8       28.90       81.78     52.35 o
   6   9   8      800.45      849.65     89.11 o
   7   9   8      381.19      373.92     70.37 o
   8   9   8       55.73       82.11     73.12 o
   9   9   8      179.70      124.10     47.52 o
  10   9   8        6.44       40.78     41.59 o
  11   9   8      362.61      370.36     58.14 o
  12   9   8        6.89       25.76     40.65 o
  13   9   8       63.51       72.57     42.66 o
  14   9   8        7.40       52.56     41.41 o
  15   9   8      646.85      599.36     60.12 o
  16   9   8       59.57       78.35     42.23 o
  17   9   8      753.14      757.80     62.43 o
  18   9   8       94.38      138.02     59.45 o
  19   9   8      362.32      295.94     98.92 o
  20   9   8       78.35       64.73     63.51 o
   0  10   8      431.42      427.01    107.39 o
   1  10   8     1264.35     1584.89    136.44 o
   2  10   8       49.69       69.57     54.58 o
   3  10   8      599.39      796.58     96.86 o
   4  10   8       66.79       80.59     56.60 o
   5  10   8       23.00       34.07     60.60 o
   6  10   8        8.98      117.02     69.04 o
   7  10   8      387.07      398.91    125.06 o
   8  10   8      319.98      309.83     78.69 o
   9  10   8        9.89       14.48     49.34 o
  10  10   8      104.93      124.73     60.12 o
  11  10   8      127.61      174.98     63.82 o
  12  10   8       11.86       31.00     51.74 o
  13  10   8      239.47      239.61     65.34 o
  14  10   8       24.50       24.57     48.83 o
  15  10   8       56.54       13.70     46.09 o
  16  10   8       12.83       49.88     47.53 o
  17  10   8       60.16       62.34     45.33 o
  18  10   8       25.93       53.84     56.98 o
   0  11   8        7.39        1.01     66.29 o
   1  11   8        1.13       13.57     60.60 o
   2  11   8        0.04        0.67     53.06 o
   3  11   8       27.87       81.35     64.64 o
   4  11   8       48.29       10.06     72.22 o
   5  11   8       78.50      111.53    117.73 o
   6  11   8       62.11       32.94     70.99 o
   7  11   8        8.43       12.79     68.35 o
   8  11   8        3.23       26.43     68.15 o
   9  11   8       16.27       85.87     67.41 o
  10  11   8       21.62       30.58     64.80 o
  11  11   8       31.86       47.29     70.42 o
  12  11   8       29.27        0.00     50.72 o
  13  11   8       70.57       10.95     53.97 o
  14  11   8        0.99       29.72     54.73 o
  15  11   8        7.63        0.29     53.51 o
  16  11   8        9.05       31.48     55.89 o
   0  12   8      135.22      131.57    120.56 o
   1  12   8      109.00      108.80     70.81 o
   2  12   8        0.00       27.87     64.57 o
   3  12   8        2.24       32.01     76.89 o
   4  12   8       59.92       42.42     81.25 o
   5  12   8      100.97      139.92     84.34 o
   6  12   8        9.86       50.86     76.90 o
   7  12   8      209.26      242.87     96.22 o
   8  12   8       41.09       73.81     84.46 o
   9  12   8        1.35        0.00     67.73 o
  10  12   8        1.95       23.87     71.16 o
  11  12   8       63.07       47.24     71.30 o
  12  12   8        1.10      111.77    135.15 o
  13  12   8       49.05       50.37     64.78 o
  14  12   8        1.37       78.42     74.54 o
   0  13   8      240.72      222.11    155.75 o
   1  13   8      190.14      166.74    105.64 o
   2  13   8       39.88       93.22     74.18 o
   3  13   8       39.11       69.48     90.81 o
   4  13   8       74.23      110.54    125.90 o
   5  13   8       44.54       56.76     85.24 o
   6  13   8       57.04        1.50     83.64 o
   7  13   8       92.67       24.48     85.02 o
   8  13   8        9.67       39.65     76.59 o
   9  13   8       54.42       62.88     83.18 o
  10  13   8       10.66        0.00     74.58 o
  11  13   8      121.43       93.62     92.80 o
   0  14   8       39.62        2.83    125.23 o
   1  14   8       88.87      158.35    107.89 o
   2  14   8       11.96      165.58    145.41 o
   3  14   8       68.10       93.92    100.73 o
   4  14   8       40.56       17.71     87.19 o
   5  14   8       25.99        1.67     93.34 o
   6  14   8       36.38       23.24     90.30 o
   1   1   9     1204.43     1451.22     64.81 o
   2   1   9    31180.78    31063.94    478.43 o
   3   1   9     1257.50     1119.91     47.39 o
   4   1   9      570.01      530.74     35.74 o
   5   1   9      528.25      551.65     42.87 o
   6   1   9       69.60      143.63     43.06 o
   7   1   9       35.91       84.14     28.32 o
   8   1   9      142.68      164.12     32.67 o
   9   1   9     4197.81     4232.23    120.93 o
  10   1   9      339.82      344.42     38.01 o
  11   1   9     1616.60     1430.54     62.21 o
  12   1   9      324.06      313.38     38.75 o
  13   1   9     1059.83     1001.92     51.40 o
  14   1   9      340.92      343.37     38.53 o
  15   1   9      245.09      235.02     35.33 o
  16   1   9     3256.46     3299.82     85.74 o
  17   1   9      374.80      359.99     34.95 o
  18   1   9      184.27      201.91     30.86 o
  19   1   9      527.27      517.62     44.81 o
  20   1   9     1406.34     1448.45     66.17 o
  21   1   9       21.16       42.92     31.28 o
  22   1   9      156.80      206.33     37.85 o
  23   1   9       17.69       28.04     31.89 o
  24   1   9      334.59      383.17     98.30 o
  25   1   9       10.43       71.20     99.05 o
   1   2   9       84.33       94.85     21.33 o
   2   2   9    31515.89    30484.47    461.67 o
   3   2   9      374.66      347.43     49.33 o
   4   2   9     1601.63     1808.37     64.90 o
   5   2   9      270.30      284.36     31.25 o
   6   2   9     5665.35     5472.65    130.92 o
   7   2   9       48.70       60.88     24.19 o
   8   2   9     1172.26     1376.63     74.80 o
   9   2   9     5601.69     5376.04    130.80 o
  10   2   9     2026.27     1929.60     74.08 o
  11   2   9      789.99      815.18     57.09 o
  12   2   9     5187.98     5297.78    124.87 o
  13   2   9      983.67      840.24     53.71 o
  14   2   9      391.96      380.38     40.67 o
  15   2   9       15.45       66.14     27.83 o
  16   2   9     4267.02     4392.82    113.38 o
  17   2   9      959.72      959.05     51.58 o
  18   2   9       46.81       71.53     37.00 o
  19   2   9      655.65      653.48     60.71 o
  20   2   9     1567.63     1457.78     81.19 o
  21   2   9      144.89      154.73     44.24 o
  22   2   9      595.87      669.73     52.71 o
  23   2   9      148.47      150.50     38.37 o
  24   2   9      912.45      742.96    151.74 o
  25   2   9       19.42        0.00     42.21 o
   1   3   9        3.26       11.99     19.00 o
   2   3   9    17564.68    17387.91    272.30 o
   3   3   9     1034.33     1110.50     43.65 o
   4   3   9       41.10       61.99     24.15 o
   5   3   9      997.05     1104.99     61.94 o
   6   3   9     5324.09     5364.42    126.89 o
   7   3   9     1106.08     1034.91     55.75 o
   8   3   9      784.12      793.64     65.73 o
   9   3   9     2311.64     2228.06    103.76 o
  10   3   9       11.16       10.72     24.82 o
  11   3   9       76.98       45.97     26.78 o
  12   3   9     1063.51     1084.54     60.50 o
  13   3   9     1938.34     1891.33     71.09 o
  14   3   9      260.13      264.87     43.73 o
  15   3   9      280.60      324.09     39.32 o
  16   3   9     1579.09     1582.35     65.67 o
  17   3   9      251.29      224.86     27.21 o
  18   3   9      123.10      128.11     42.05 o
  19   3   9      411.91      457.94     55.49 o
  20   3   9     1640.67     1708.14     88.91 o
  21   3   9        8.63       60.93     40.38 o
  22   3   9      168.91      196.53     73.95 o
  23   3   9      156.33      235.40     57.58 o
  24   3   9      915.06      996.21    281.86 o
  25   3   9       29.21        0.33     89.05 o
   1   4   9       58.10       47.06     23.31 o
   2   4   9     6737.55     6588.59    123.16 o
   3   4   9        7.13       34.23     23.46 o
   4   4   9     8106.83     8399.35    188.38 o
   5   4   9       13.85       23.90     28.44 o
   6   4   9       38.52       32.53     24.91 o
   7   4   9     3263.41     3328.02     86.52 o
   8   4   9       18.21       35.30     27.18 o
   9   4   9        0.69       19.56     26.77 o
  10   4   9     2030.01     2188.62     78.83 o
  11   4   9      555.87      500.65     46.05 o
  12   4   9      645.78      718.14     54.75 o
  13   4   9     1081.63     1105.38     62.01 o
  14   4   9        0.82        9.00     26.69 o
  15   4   9      192.72      196.34     35.59 o
  16   4   9       14.38        3.30     25.89 o
  17   4   9       18.34       72.74     40.76 o
  18   4   9      187.80      221.48     47.90 o
  19   4   9      181.82      155.10     46.47 o
  20   4   9      547.36      602.90     66.98 o
  21   4   9      115.58       85.06     50.00 o
  22   4   9        2.29        0.00     41.81 o
  23   4   9       12.64       53.98     50.56 o
  24   4   9      474.52      523.16     74.02 o
   1   5   9      385.88      398.70     41.12 o
   2   5   9      897.20     1017.52     52.22 o
   3   5   9       12.80        4.06     22.69 o
   4   5   9      869.41      922.22     58.55 o
   5   5   9      188.13      202.72     36.23 o
   6   5   9        5.45       18.12     26.41 o
   7   5   9      913.94      984.26     62.77 o
   8   5   9       22.23       39.44     29.80 o
   9   5   9      686.48      714.97     55.60 o
  10   5   9      534.99      594.78     53.33 o
  11   5   9      167.66      264.95     45.71 o
  12   5   9      114.49      135.74     44.56 o
  13   5   9        2.17       25.19     30.14 o
  14   5   9      206.41      198.71     35.30 o
  15   5   9       10.59       21.38     30.10 o
  16   5   9     1547.02     1381.53     66.16 o
  17   5   9       13.90       28.10     41.00 o
  18   5   9        8.03       59.44     40.77 o
  19   5   9        0.08        2.13     46.26 o
  20   5   9      414.01      335.68     60.28 o
  21   5   9       70.03       39.70     46.53 o
  22   5   9       41.23       93.78     53.21 o
  23   5   9        0.11       33.69     54.19 o
   1   6   9     1536.92     1672.43     76.62 o
   2   6   9     5928.72     6007.99    157.44 o
   3   6   9       28.85       29.00     35.63 o
   4   6   9        8.98       26.63     31.66 o
   5   6   9      478.90      546.74     48.52 o
   6   6   9     2696.21     2731.39    100.40 o
   7   6   9       77.37       31.55     32.63 o
   8   6   9      230.23      263.40     42.56 o
   9   6   9      537.14      530.23     50.06 o
  10   6   9      143.48       99.05     35.19 o
  11   6   9      257.84      291.88     42.40 o
  12   6   9      447.54      457.23     51.99 o
  13   6   9      105.80      101.94     48.70 o
  14   6   9        7.44       17.89     29.39 o
  15   6   9       35.57       58.72     32.28 o
  16   6   9     1357.55     1421.81     73.30 o
  17   6   9       92.73       90.52     56.36 o
  18   6   9      101.14      161.26     53.63 o
  19   6   9       15.67       78.57     48.31 o
  20   6   9     1356.39     1377.48    109.63 o
  21   6   9       98.80      108.22     59.60 o
  22   6   9        6.25       24.12     56.90 o
  23   6   9       68.22      124.09     60.80 o
   1   7   9      996.56      958.93     93.72 o
   2   7   9     2785.93     2923.10    102.43 o
   3   7   9      453.86      299.01     53.23 o
   4   7   9      114.47       81.15     34.37 o
   5   7   9     3032.07     3367.25    110.78 o
   6   7   9     4475.93     4461.73    202.97 o
   7   7   9       98.49      184.94     45.05 o
   8   7   9       64.61       34.93     35.30 o
   9   7   9       58.93       67.28     36.19 o
  10   7   9      872.01      828.63     65.48 o
  11   7   9      701.78      643.62     59.61 o
  12   7   9     1148.21     1267.64     70.41 o
  13   7   9      330.75      306.97     51.46 o
  14   7   9        5.03       26.89     33.81 o
  15   7   9       21.86       28.81     34.98 o
  16   7   9     1365.58     1493.85     75.76 o
  17   7   9       22.54       63.20     48.04 o
  18   7   9       64.79      100.15     48.97 o
  19   7   9       11.82       49.18     50.86 o
  20   7   9      456.42      550.91     80.94 o
  21   7   9       87.31       92.30     62.86 o
  22   7   9       18.82       38.45     60.81 o
   1   8   9       94.24       51.70     44.45 o
   2   8   9     3272.80     3809.84    163.40 o
   3   8   9       40.34       58.70     50.19 o
   4   8   9      956.68      944.97     73.97 o
   5   8   9       97.39      102.67     41.94 o
   6   8   9      389.91      362.47     65.90 o
   7   8   9      607.11      726.78     72.24 o
   8   8   9      187.41      151.75     47.15 o
   9   8   9       10.88       28.73     39.76 o
  10   8   9      272.42      265.35     52.39 o
  11   8   9      117.48       71.64     52.56 o
  12   8   9      237.96      236.59     49.33 o
  13   8   9      119.62      132.38     42.10 o
  14   8   9      115.56       50.45     39.15 o
  15   8   9       12.52       70.78     48.95 o
  16   8   9      550.59      510.63     55.61 o
  17   8   9       49.97       33.72     37.33 o
  18   8   9       87.39       82.88     52.39 o
  19   8   9       50.28       13.16     51.01 o
  20   8   9      213.42      136.27     65.59 o
  21   8   9        0.83       15.70     59.66 o
   1   9   9      465.49      513.43     79.06 o
   2   9   9       99.94      141.08     56.88 o
   3   9   9      349.98      394.26     75.45 o
   4   9   9       96.86       94.24     58.68 o
   5   9   9        0.76       22.97     57.01 o
   6   9   9        0.45       11.29     64.47 o
   7   9   9        6.77       42.15     51.83 o
   8   9   9       36.67        1.00     45.42 o
   9   9   9       11.26       51.82     50.57 o
  10   9   9       68.58       99.52     49.76 o
  11   9   9       41.92      124.32     49.23 o
  12   9   9       11.77       29.15     44.50 o
  13   9   9       59.07       92.99     47.20 o
  14   9   9       10.61        2.40     41.98 o
  15   9   9       79.28       63.72     44.33 o
  16   9   9       77.24       96.96     44.57 o
  17   9   9       12.20       34.45     41.41 o
  18   9   9       17.25       22.53     54.88 o
  19   9   9       25.57       68.10     62.44 o
   1  10   9      191.90      115.29     63.77 o
   2  10   9      502.69      457.27    103.10 o
   3  10   9       46.27       14.64     53.17 o
   4  10   9       28.81       92.59     63.40 o
   5  10   9      758.35      916.75    120.97 o
   6  10   9      225.63      174.45    157.83 o
   7  10   9        4.74        0.50     57.11 o
   8  10   9      121.27       49.36     63.37 o
   9  10   9        2.43       32.07     61.26 o
  10  10   9      115.75      177.90     72.63 o
  11  10   9      107.99       23.84     54.96 o
  12  10   9        1.59       21.34     51.24 o
  13  10   9       34.42       28.81     49.73 o
  14  10   9      133.91      109.87     60.45 o
  15  10   9        4.37       34.24     48.53 o
  16  10   9      357.76      443.57    102.19 o
  17  10   9       12.26       60.25     48.55 o
  18  10   9        0.61        5.79     65.72 o
   1  11   9      274.90      476.08    136.42 o
   2  11   9      528.43      676.63    147.79 o
   3  11   9       64.71       14.11     61.68 o
   4  11   9       21.56       30.47     70.57 o
   5  11   9      545.62      581.80    111.85 o
   6  11   9      983.78      904.10    125.19 o
   7  11   9        1.61      140.93     99.55 o
   8  11   9        1.37       59.06     69.56 o
   9  11   9        0.87        5.94     69.11 o
  10  11   9      333.02      241.19     82.85 o
  11  11   9       60.82       75.44     76.54 o
  12  11   9      272.57      147.59    188.51 o
  13  11   9        3.77       10.29     58.09 o
  14  11   9       26.03       32.43     59.69 o
  15  11   9        3.31       54.12     59.95 o
  16  11   9      203.74      169.65    105.00 o
   1  12   9      121.42       81.15     86.21 o
   2  12   9       75.40       80.48     70.97 o
   3  12   9       36.27       61.06     84.45 o
   4  12   9      101.74       41.03     73.77 o
   5  12   9      101.14       93.01     87.47 o
   6  12   9      448.26      456.61    105.28 o
   7  12   9       33.37      110.90    131.07 o
   8  12   9        2.62       29.62     81.70 o
   9  12   9       11.50       54.27     77.93 o
  10  12   9      342.43      270.97     94.93 o
  11  12   9        8.40      192.37     84.67 o
  12  12   9      302.07      382.25     99.98 o
  13  12   9        0.69       16.23     69.09 o
   1  13   9        1.69       15.10     89.25 o
   2  13   9        8.86      105.97     94.80 o
   3  13   9       10.23       49.29     90.53 o
   4  13   9        0.30        0.50     86.58 o
   5  13   9        0.14       83.39     92.71 o
   6  13   9        1.66      103.10    106.39 o
   7  13   9       21.14       27.20     85.50 o
   8  13   9        5.16       22.50     77.42 o
   9  13   9       31.64        5.10     78.38 o
   1  14   9        1.09       35.69     94.23 o
   2  14   9       14.80        0.00    128.07 o
   3  14   9       15.21        0.00    134.07 o
   0   0  10    15838.71    15746.66    559.20 o
   1   0  10     7501.63     7965.68    230.05 o
   2   0  10     2278.82     2368.02    117.63 o
   3   0  10      454.50      498.50     58.74 o
   4   0  10     7074.14     7121.78    191.23 o
   5   0  10      367.91      384.42     54.37 o
   6   0  10      684.26      705.20     65.87 o
   7   0  10     1217.07     1161.95     89.98 o
   8   0  10     6416.38     6066.81    225.32 o
   9   0  10     1876.73     1961.58    117.33 o
  10   0  10     2597.33     2763.29    174.26 o
  11   0  10     2147.01     2120.82    120.70 o
  12   0  10     2639.95     2596.40    140.65 o
  13   0  10       28.43        0.83     43.42 o
  14   0  10    10133.42     9880.12    325.20 o
  15   0  10       61.94       84.76     39.09 o
  16   0  10       70.58      111.28     57.67 o
  17   0  10     3779.50     3710.61    147.10 o
  18   0  10     3616.63     4090.24    138.59 o
  19   0  10      682.58      773.29     65.51 o
  20   0  10        5.87       18.72     38.23 o
  21   0  10        0.42        2.62     34.54 o
  22   0  10       72.77       51.70     58.06 o
  23   0  10        0.92        0.33     88.55 o
  24   0  10       15.08       11.84     92.38 o
  25   0  10        8.82      120.06    113.39 o
   0   1  10     7888.43     7849.96    176.28 o
   1   1  10     3541.45     3169.37     73.19 o
   2   1  10      985.09      888.80     42.62 o
   3   1  10      326.26      250.86     48.03 o
   4   1  10     6382.17     6048.91    153.80 o
   5   1  10     2726.80     2527.72     87.01 o
   6   1  10      925.79     1002.22     51.99 o
   7   1  10       21.29       58.77     33.14 o
   8   1  10     3936.43     3811.78    116.06 o
   9   1  10     1551.79     1581.20     75.35 o
  10   1  10     2406.48     2472.08    135.60 o
  11   1  10       55.84       76.40     31.44 o
  12   1  10      321.00      360.15     38.41 o
  13   1  10     1183.19     1051.24     60.43 o
  14   1  10     2368.28     2489.48     84.90 o
  15   1  10       15.04       31.38     28.48 o
  16   1  10      310.78      294.15     38.01 o
  17   1  10     2070.60     2088.59     82.39 o
  18   1  10     2089.31     2004.47     79.10 o
  19   1  10      162.85      164.32     41.38 o
  20   1  10       18.24        9.23     25.85 o
  21   1  10       29.59       30.22     31.95 o
  22   1  10      400.02      354.50     67.78 o
  23   1  10        1.57        3.07     35.61 o
  24   1  10      114.69      223.96     82.09 o
   0   2  10       53.64       47.39     30.32 o
   1   2  10     1068.99     1066.85     44.25 o
   2   2  10       85.00      142.01     22.25 o
   3   2  10     1939.37     2237.58     89.91 o
   4   2  10      452.48      503.15     64.26 o
   5   2  10     4244.92     4247.05    131.05 o
   6   2  10        1.12        6.70     24.84 o
   7   2  10       71.32      115.83     32.93 o
   8   2  10      409.07      396.55     46.25 o
   9   2  10      602.56      446.80     48.87 o
  10   2  10       75.34       79.55     30.32 o
  11   2  10     1235.65     1160.21     60.80 o
  12   2  10       12.96       14.03     27.47 o
  13   2  10      132.96      126.51     33.36 o
  14   2  10       67.26       97.19     31.91 o
  15   2  10      412.45      397.83     58.00 o
  16   2  10      113.70      117.64     34.67 o
  17   2  10       15.26       46.51     30.13 o
  18   2  10      181.88      158.39     43.31 o
  19   2  10       40.12       97.66     42.90 o
  20   2  10        0.44       43.85     39.80 o
  21   2  10      141.22      119.29     63.23 o
  22   2  10      339.72      375.87     55.64 o
  23   2  10        0.92       54.44     47.60 o
  24   2  10       60.66       71.34     50.80 o
   0   3  10     9236.98     9191.88    266.99 o
   1   3  10     3741.26     3805.44    109.68 o
   2   3  10      392.16      470.98     41.52 o
   3   3  10      242.43      244.84     32.89 o
   4   3  10     1823.44     1879.39     62.77 o
   5   3  10       55.68      105.42     28.84 o
   6   3  10     1812.12     1792.83     77.24 o
   7   3  10      173.28       97.16     36.67 o
   8   3  10      199.82      162.38     38.70 o
   9   3  10       58.54       58.55     30.11 o
  10   3  10      592.48      575.36     50.67 o
  11   3  10      918.06      830.85     62.96 o
  12   3  10       10.64       15.77     27.53 o
  13   3  10      368.87      386.70     46.34 o
  14   3  10      622.57      681.79     69.62 o
  15   3  10      686.12      572.32     49.57 o
  16   3  10      330.45      332.25     47.63 o
  17   3  10      639.35      680.53     50.43 o
  18   3  10      583.17      620.11     77.93 o
  19   3  10      143.17      109.47     43.71 o
  20   3  10      259.16      254.10     51.22 o
  21   3  10      371.31      286.43     53.70 o
  22   3  10       84.23       97.84     52.95 o
  23   3  10       29.59        0.00     54.65 o
  24   3  10       37.16       34.06     49.71 o
   0   4  10    10544.43    10811.18    270.58 o
   1   4  10     3931.27     3873.03     97.57 o
   2   4  10      150.38      134.90     25.86 o
   3   4  10       15.90       35.02     24.96 o
   4   4  10     5420.86     5503.00    174.33 o
   5   4  10     1510.88     1576.78     73.61 o
   6   4  10     1442.99     1597.45    113.78 o
   7   4  10       26.68       37.01     31.86 o
   8   4  10     3892.01     3584.06    109.08 o
   9   4  10      432.07      409.86     45.18 o
  10   4  10     2053.72     2172.67    116.20 o
  11   4  10      236.77      202.47     44.32 o
  12   4  10      326.85      279.60     63.06 o
  13   4  10      390.80      416.41     48.53 o
  14   4  10     2200.87     1994.09     82.78 o
  15   4  10        0.52       17.30     29.39 o
  16   4  10      221.29      253.84     38.22 o
  17   4  10      555.50      576.32     49.09 o
  18   4  10     1874.06     1923.09    124.17 o
  19   4  10      461.54      412.34     61.03 o
  20   4  10       72.76      100.62     47.35 o
  21   4  10       16.89       34.52     44.09 o
  22   4  10      444.97      490.53     84.12 o
  23   4  10       32.45       13.98     53.74 o
   0   5  10     2211.39     2110.49    136.76 o
   1   5  10      669.59      610.08     52.12 o
   2   5  10       11.46       16.63     31.15 o
   3   5  10      277.69      344.81     45.68 o
   4   5  10     4369.35     4397.35    132.08 o
   5   5  10     1825.91     1968.17     80.84 o
   6   5  10       48.46       31.48     30.76 o
   7   5  10      394.43      406.82     48.18 o
   8   5  10     5760.22     6035.62    150.18 o
   9   5  10      223.64      329.20     45.09 o
  10   5  10     2044.06     2108.16     91.02 o
  11   5  10       33.56       37.51     31.92 o
  12   5  10      611.98      635.15     58.43 o
  13   5  10      150.85      154.27     37.81 o
  14   5  10     1314.57     1394.58     69.86 o
  15   5  10      503.98      437.95     61.49 o
  16   5  10       84.09       97.79     36.28 o
  17   5  10       84.88       57.79     32.86 o
  18   5  10     1463.74     1431.43     91.12 o
  19   5  10      210.64      189.95     55.26 o
  20   5  10        4.04       64.00     53.82 o
  21   5  10      489.04      599.40     83.23 o
  22   5  10      681.19      809.53     91.64 o
  23   5  10       55.37       81.68     61.01 o
   0   6  10      530.13      510.45     96.80 o
   1   6  10      804.13      787.31     64.98 o
   2   6  10      420.73      437.71     84.70 o
   3   6  10      149.71      155.12     40.87 o
   4   6  10     1572.15     1666.48     93.15 o
   5   6  10     2180.70     2445.26    114.52 o
   6   6  10       63.21       72.02     46.72 o
   7   6  10      282.41      335.60     48.24 o
   8   6  10      367.84      357.39     49.91 o
   9   6  10      305.54      421.33     50.91 o
  10   6  10      148.91      107.93     37.70 o
  11   6  10     1105.74      947.47     66.32 o
  12   6  10      385.75      391.33     49.21 o
  13   6  10      186.62      174.07     45.56 o
  14   6  10       65.14       76.69     38.90 o
  15   6  10      463.55      430.96     49.53 o
  16   6  10      104.59      120.32     38.52 o
  17   6  10       52.07       97.25     35.40 o
  18   6  10      399.66      385.17     95.11 o
  19   6  10       84.60      110.93     54.56 o
  20   6  10       36.28       14.32     47.26 o
  21   6  10      161.20      159.67     66.21 o
  22   6  10      504.45      593.81     86.81 o
   0   7  10      815.95      938.73    304.41 o
   1   7  10     1201.72     1285.25     80.35 o
   2   7  10        7.97       37.16     43.49 o
   3   7  10      146.17      205.31     49.86 o
   4   7  10        1.90       27.47     39.46 o
   5   7  10       48.92       81.86     45.39 o
   6   7  10      134.22      167.06     52.97 o
   7   7  10      146.30      132.88     56.61 o
   8   7  10      116.96      107.16     45.69 o
   9   7  10      128.57      109.32     45.55 o
  10   7  10       30.56       45.23     37.45 o
  11   7  10      455.62      441.70     53.66 o
  12   7  10       53.74       53.29     40.37 o
  13   7  10       12.18        2.07     35.65 o
  14   7  10        3.85       12.13     36.82 o
  15   7  10      228.57      242.67     49.77 o
  16   7  10       17.91       88.34     40.02 o
  17   7  10      156.10      108.64     44.03 o
  18   7  10       25.81       30.77     50.21 o
  19   7  10      227.21      130.49     67.25 o
  20   7  10      107.60      109.26     63.96 o
  21   7  10       17.04       12.26     58.16 o
   0   8  10     3367.41     3778.70    202.84 o
   1   8  10      190.69      177.32     63.52 o
   2   8  10      302.16      306.67     87.73 o
   3   8  10      118.11      100.69     54.89 o
   4   8  10     1138.92     1163.20    111.95 o
   5   8  10      237.43      352.54     66.96 o
   6   8  10      670.27      594.28     80.55 o
   7   8  10        4.39       24.23     40.36 o
   8   8  10      242.08      219.64     52.58 o
   9   8  10       21.03       10.29     42.24 o
  10   8  10      119.90      203.40     52.28 o
  11   8  10        4.70       29.66     42.65 o
  12   8  10       68.50       98.04     46.90 o
  13   8  10      116.29       68.59     42.01 o
  14   8  10       69.62       52.23     39.06 o
  15   8  10        1.86        0.00     38.49 o
  16   8  10      125.38      157.18     45.38 o
  17   8  10       21.72       66.75     40.67 o
  18   8  10      285.90      228.30     66.03 o
  19   8  10        3.23       41.12     62.67 o
  20   8  10       65.77       86.43     68.14 o
   0   9  10     1692.74     1895.97    216.94 o
   1   9  10       45.16       79.55     54.63 o
   2   9  10      191.65      290.66     71.60 o
   3   9  10     1048.28     1092.35    141.58 o
   4   9  10     1514.53     1508.26    114.21 o
   5   9  10        0.39        0.00     57.23 o
   6   9  10      135.47       71.21     66.02 o
   7   9  10       98.63      144.87     72.10 o
   8   9  10      615.11      576.04     92.90 o
   9   9  10       74.59      106.38     57.38 o
  10   9  10      362.64      315.60     68.14 o
  11   9  10        2.23       42.72     46.83 o
  12   9  10      328.44      280.30     60.12 o
  13   9  10       10.00       34.94     47.71 o
  14   9  10      388.53      452.49     66.36 o
  15   9  10       58.30       68.17     47.75 o
  16   9  10        9.20       37.05     43.96 o
  17   9  10        5.21       71.27     44.51 o
  18   9  10      226.41      101.40     89.62 o
   0  10  10      172.25      182.26    118.89 o
   1  10  10        3.31        4.48     57.85 o
   2  10  10        0.19       46.58     58.60 o
   3  10  10      282.50      387.57     82.60 o
   4  10  10     1132.00     1280.77    141.96 o
   5  10  10        1.18        7.20     63.48 o
   6  10  10       92.03       24.89     68.75 o
   7  10  10        2.57       42.68     72.76 o
   8  10  10      200.93      253.01     80.63 o
   9  10  10      143.31      174.00     76.90 o
  10  10  10      275.45      353.05     74.37 o
  11  10  10       81.38       34.92     57.12 o
  12  10  10       98.00      150.19     61.28 o
  13  10  10       12.54        0.63     53.92 o
  14  10  10      114.47      173.15     80.68 o
  15  10  10        1.36       33.96     56.00 o
  16  10  10       15.89       57.11     78.94 o
  17  10  10       12.60        2.13     49.83 o
   0  11  10       18.01       76.54    123.90 o
   1  11  10        2.08       32.02     76.40 o
   2  11  10        3.10       44.43     62.56 o
   3  11  10        5.55      184.64     74.08 o
   4  11  10      101.10      107.90    134.74 o
   5  11  10       19.44       55.04     80.76 o
   6  11  10       59.32       64.28     78.85 o
   7  11  10       40.07       89.81     75.76 o
   8  11  10        0.54        0.17     67.59 o
   9  11  10        0.17      145.21    129.90 o
  10  11  10       64.15      143.15     79.97 o
  11  11  10        3.72       24.37     72.49 o
  12  11  10       20.68       36.66     68.55 o
  13  11  10       16.27       10.28     62.01 o
  14  11  10       13.86       46.70     62.57 o
  15  11  10       48.45       73.62     79.96 o
   0  12  10       62.63        0.00    119.56 o
   1  12  10        8.39       19.92     77.71 o
   2  12  10        1.26       14.54     85.14 o
   3  12  10       35.88       38.91     86.68 o
   4  12  10      112.36      242.65     98.07 o
   5  12  10        0.43       26.44     79.85 o
   6  12  10        3.84       71.81     81.74 o
   7  12  10        0.02        0.17     77.73 o
   8  12  10       26.43        1.00     70.74 o
   9  12  10       41.95      149.46     92.05 o
  10  12  10        4.80       63.14     76.21 o
  11  12  10        0.03       50.88     75.99 o
  12  12  10       31.96       52.04     78.81 o
   0  13  10      214.00      145.57    153.74 o
   1  13  10        1.65       52.42     87.30 o
   2  13  10       23.71        0.00    118.73 o
   3  13  10       53.21        0.17    115.06 o
   4  13  10      258.93      225.16    102.33 o
   5  13  10        5.60        0.33     85.60 o
   6  13  10       53.09      165.11    102.05 o
   7  13  10        9.38        0.09     78.88 o
   8  13  10       34.51        0.42     86.32 o
   1   1  11     2326.20     2313.55     97.43 o
   2   1  11      295.78      264.01     34.38 o
   3   1  11      562.73      583.04     42.27 o
   4   1  11     3642.95     3666.50     96.20 o
   5   1  11     2989.88     3201.40    112.32 o
   6   1  11     1387.92     1299.99     71.36 o
   7   1  11     1384.28     1320.18     73.47 o
   8   1  11      283.46      328.16     49.80 o
   9   1  11       28.73       39.40     33.23 o
  10   1  11      136.25      101.83     37.39 o
  11   1  11       89.61       69.70     34.86 o
  12   1  11     3325.14     3166.16    113.34 o
  13   1  11      355.12      440.24     50.34 o
  14   1  11      381.00      340.97     48.88 o
  15   1  11      495.05      373.81     43.89 o
  16   1  11        6.32       17.47     29.83 o
  17   1  11      184.42      140.72     36.88 o
  18   1  11        1.64       12.76     29.48 o
  19   1  11       53.10       22.60     32.68 o
  20   1  11       27.06       25.72     31.93 o
  21   1  11       46.16       27.46     40.67 o
  22   1  11        9.93        5.08     45.77 o
  23   1  11       27.71       41.70     45.21 o
  24   1  11       10.63       82.08     81.29 o
   1   2  11     9213.41     8688.48    172.65 o
   2   2  11      654.44      748.46     47.65 o
   3   2  11     2667.99     2559.45     83.49 o
   4   2  11     5207.15     5441.10    131.23 o
   5   2  11    10791.64    10609.29    212.87 o
   6   2  11     2751.13     2721.54    103.65 o
   7   2  11        4.72       13.23     30.78 o
   8   2  11     1128.60     1321.95     98.59 o
   9   2  11       23.46       48.18     33.88 o
  10   2  11      550.92      505.68     69.51 o
  11   2  11      640.82      613.89     58.78 o
  12   2  11     3700.87     3421.50    119.75 o
  13   2  11       21.20       27.29     30.58 o
  14   2  11     1832.46     1847.82     79.61 o
  15   2  11       12.80       44.49     31.43 o
  16   2  11       66.93       37.87     32.89 o
  17   2  11     1285.80     1377.19     71.77 o
  18   2  11       23.91       45.49     32.35 o
  19   2  11       46.51       36.43     32.24 o
  20   2  11       99.93       57.62     43.95 o
  21   2  11      753.84      762.06     69.56 o
  22   2  11       32.17        6.93     47.64 o
  23   2  11      573.62      570.99     76.85 o
  24   2  11       47.18       67.97     52.83 o
   1   3  11     4317.82     4305.15    142.56 o
   2   3  11      682.93      654.04     47.66 o
   3   3  11     2937.60     2999.45     93.34 o
   4   3  11     1226.12     1205.40     83.53 o
   5   3  11     3558.50     3349.19    109.83 o
   6   3  11     2346.41     2323.90    131.68 o
   7   3  11      109.53      112.92     48.96 o
   8   3  11     2148.88     2171.40     99.87 o
   9   3  11      971.83     1050.55     96.11 o
  10   3  11     1774.24     1692.63    102.19 o
  11   3  11      850.35      718.28     55.89 o
  12   3  11     1281.96     1056.42     63.78 o
  13   3  11       13.18       36.81     32.75 o
  14   3  11     1655.84     1670.26    100.44 o
  15   3  11       27.24       40.62     32.05 o
  16   3  11      386.72      357.90     45.62 o
  17   3  11      969.38      923.53     58.62 o
  18   3  11       30.11       11.53     31.51 o
  19   3  11        4.33       21.08     41.48 o
  20   3  11      105.48      102.53     49.02 o
  21   3  11      763.32      815.89     76.65 o
  22   3  11       51.30       94.40     57.57 o
  23   3  11      259.35      198.04     62.18 o
   1   4  11      257.12      255.43     38.21 o
   2   4  11       37.25       30.17     31.33 o
   3   4  11      888.25      883.36     71.05 o
   4   4  11       40.11       76.60     32.73 o
   5   4  11       75.89       52.24     31.46 o
   6   4  11       54.38      102.26     43.78 o
   7   4  11      372.25      401.67     77.50 o
   8   4  11      754.73      747.61     76.10 o
   9   4  11     1695.46     1675.26     86.07 o
  10   4  11     1592.88     1626.47     77.08 o
  11   4  11      187.44      158.42     39.89 o
  12   4  11       10.55       12.57     32.93 o
  13   4  11       25.57       52.88     34.16 o
  14   4  11      308.98      220.03     56.00 o
  15   4  11       25.05       29.32     32.97 o
  16   4  11      383.73      378.03     48.96 o
  17   4  11        6.21       49.17     35.16 o
  18   4  11        2.85       11.19     30.27 o
  19   4  11        8.92       13.62     40.14 o
  20   4  11        1.00       42.64     46.31 o
  21   4  11      138.20      165.49     70.69 o
  22   4  11        5.28       39.09     53.08 o
  23   4  11        7.59      103.00     68.23 o
   1   5  11       68.99       75.20     34.40 o
   2   5  11      211.92      187.70     43.06 o
   3   5  11      418.31      472.74     74.52 o
   4   5  11      772.11      772.65     71.65 o
   5   5  11        1.35       20.90     38.91 o
   6   5  11      465.71      548.47     90.33 o
   7   5  11     2319.60     2192.70    104.02 o
   8   5  11        0.72       50.16     38.99 o
   9   5  11       48.76       30.47     33.85 o
  10   5  11       79.66       79.70     51.64 o
  11   5  11        2.10       14.99     34.48 o
  12   5  11      584.10      655.25     58.05 o
  13   5  11      472.69      479.43     56.01 o
  14   5  11      252.29      293.13     44.90 o
  15   5  11      321.08      248.97     51.26 o
  16   5  11        0.62       20.50     33.86 o
  17   5  11      105.17      118.30     54.17 o
  18   5  11        4.25       21.61     32.35 o
  19   5  11       86.22      122.33     51.69 o
  20   5  11       16.03       22.01     46.60 o
  21   5  11       29.32       78.33     67.88 o
  22   5  11        6.55        0.83     53.64 o
   1   6  11       48.74       64.71     44.06 o
   2   6  11      213.15      186.16     48.08 o
   3   6  11     2681.74     2733.28    113.85 o
   4   6  11      109.14       77.52     42.61 o
   5   6  11      180.61      145.68     48.99 o
   6   6  11     1703.61     1947.92    113.62 o
   7   6  11      989.23      954.94    119.55 o
   8   6  11      849.01      813.53     77.48 o
   9   6  11     1842.85     1858.66    120.82 o
  10   6  11      714.51      798.96     64.98 o
  11   6  11       27.35       25.90     34.19 o
  12   6  11      729.75      842.97     66.17 o
  13   6  11     1225.85     1307.42    106.56 o
  14   6  11      901.48      938.82     68.73 o
  15   6  11      535.33      519.89     54.90 o
  16   6  11      299.34      291.94     47.94 o
  17   6  11      489.86      499.78     56.51 o
  18   6  11        2.99       28.42     48.73 o
  19   6  11      224.59      197.14     65.95 o
  20   6  11       27.78       86.45     60.98 o
  21   6  11       20.28       21.09     58.65 o
   1   7  11     1278.02     1287.86    131.89 o
   2   7  11      378.52      297.17     64.33 o
   3   7  11      540.55      685.39     84.50 o
   4   7  11      175.52      192.88     51.63 o
   5   7  11      124.52      203.95     51.39 o
   6   7  11      479.93      409.95     91.08 o
   7   7  11        4.22       30.97     49.10 o
   8   7  11     1099.94     1134.57    134.52 o
   9   7  11     1155.57     1104.30    132.28 o
  10   7  11     1726.67     1784.27     99.61 o
  11   7  11       19.10       50.44     43.97 o
  12   7  11      306.65      220.38     48.05 o
  13   7  11      460.02      425.74     56.17 o
  14   7  11      606.75      678.01     63.73 o
  15   7  11        4.60       25.01     37.90 o
  16   7  11      406.12      382.00     58.79 o
  17   7  11      823.05      696.79     66.25 o
  18   7  11       15.26       43.05     53.49 o
  19   7  11      192.36       91.08     65.18 o
  20   7  11      115.37       81.13     68.79 o
   1   8  11      388.50      405.36     73.09 o
   2   8  11      127.93      153.40     62.04 o
   3   8  11      151.36      155.13     63.71 o
   4   8  11      221.08      235.27     67.24 o
   5   8  11      608.29      940.61    114.53 o
   6   8  11        6.61        2.27     50.17 o
   7   8  11      164.01      121.89     55.42 o
   8   8  11      336.46      355.16     68.25 o
   9   8  11      533.33      486.74     67.96 o
  10   8  11      600.21      558.78     70.31 o
  11   8  11       10.61       45.19     48.12 o
  12   8  11        3.60       64.87     45.70 o
  13   8  11      262.35      249.50     55.76 o
  14   8  11       90.62       82.90     52.30 o
  15   8  11       79.48      103.19     47.61 o
  16   8  11       86.73       23.94     42.31 o
  17   8  11       25.78       28.58     41.81 o
  18   8  11        1.34        9.48     40.00 o
  19   8  11       40.69       27.45     65.98 o
   1   9  11       21.71        0.17     62.90 o
   2   9  11       20.68      146.31     63.24 o
   3   9  11       31.83       80.07     62.31 o
   4   9  11        0.63       36.10     57.29 o
   5   9  11       48.21       40.13     70.14 o
   6   9  11        1.07        0.91     62.26 o
   7   9  11        6.27       78.12     72.79 o
   8   9  11       16.83       71.15     61.22 o
   9   9  11       28.01       47.12     54.72 o
  10   9  11       37.49       45.40     57.96 o
  11   9  11       54.29       71.13     60.01 o
  12   9  11       12.20       17.22     53.42 o
  13   9  11       80.78       76.39     51.76 o
  14   9  11       98.81      110.54     53.79 o
  15   9  11       34.98        0.00     44.52 o
  16   9  11       25.09       47.31     51.90 o
  17   9  11       12.92       39.89     47.79 o
  18   9  11        0.29        0.00     47.18 o
   1  10  11        0.55        8.46     74.57 o
   2  10  11       58.77      111.49     69.04 o
   3  10  11       55.34       51.77     59.56 o
   4  10  11        2.03       72.76     77.56 o
   5  10  11      133.92       88.75    102.64 o
   6  10  11       51.58      199.19    128.73 o
   7  10  11      182.82      185.05     84.81 o
   8  10  11      120.32      151.80     81.04 o
   9  10  11      530.66      583.16    102.66 o
  10  10  11      148.66      115.50     76.52 o
  11  10  11       58.87       93.77     62.88 o
  12  10  11       44.70       33.30     57.43 o
  13  10  11      446.90      552.51    122.05 o
  14  10  11       39.11       41.86     57.79 o
  15  10  11      152.69       68.65     61.83 o
  16  10  11       22.97        5.98     56.08 o
   1  11  11        1.69       35.80     85.19 o
   2  11  11       83.82       76.10     82.41 o
   3  11  11       96.72      211.34     92.84 o
   4  11  11       40.55       67.78     77.79 o
   5  11  11       54.40       51.53     81.46 o
   6  11  11       67.45       19.79     77.62 o
   7  11  11       53.26      149.59     87.39 o
   8  11  11      158.15       21.40     73.61 o
   9  11  11      426.08      541.66    197.10 o
  10  11  11      263.66      309.42    174.84 o
  11  11  11       40.59      128.61     85.96 o
  12  11  11       96.54       80.89     76.45 o
  13  11  11      355.86      516.82    100.20 o
   1  12  11       10.69       30.02     90.29 o
   2  12  11       79.35       48.94     88.39 o
   3  12  11       23.22        1.17    110.22 o
   4  12  11      109.01      155.10    166.17 o
   5  12  11      137.03        0.33     80.91 o
   6  12  11       23.31       28.54     78.78 o
   7  12  11       26.69      121.03    115.23 o
   8  12  11       55.64       77.43     81.31 o
   9  12  11       90.90       77.38     84.76 o
  10  12  11       52.78      126.48     87.50 o
   1  13  11       10.60       26.13     94.06 o
   2  13  11        9.71      135.40    144.24 o
   3  13  11       16.52        1.00    115.73 o
   4  13  11       16.28        0.33    117.73 o
   5  13  11        7.67       64.19     98.03 o
   0   0  12     4489.68     4477.45    293.32 o
   1   0  12     3151.61     3052.67    108.36 o
   2   0  12       40.93       34.45     42.55 o
   3   0  12     3009.54     2543.32    236.56 o
   4   0  12       33.75       30.06     42.20 o
   5   0  12       86.48        3.34     42.01 o
   6   0  12    11067.23    10368.95    345.10 o
   7   0  12     3308.69     3637.25    439.89 o
   8   0  12       84.38       90.89     55.46 o
   9   0  12     3023.15     2953.17    164.69 o
  10   0  12      193.25      110.08     56.24 o
  11   0  12     9803.58    10225.90    341.78 o
  12   0  12        8.09       14.42     51.16 o
  13   0  12      103.58      102.63     60.74 o
  14   0  12      580.62      595.10     88.95 o
  15   0  12     3983.75     4213.03    189.57 o
  16   0  12      106.92       37.63     53.69 o
  17   0  12      730.57      756.69     94.60 o
  18   0  12       97.83      137.90     61.95 o
  19   0  12      708.96      681.35     88.04 o
  20   0  12      714.69      761.72     88.23 o
  21   0  12      290.49      182.81     76.79 o
  22   0  12       73.43       66.04     54.35 o
  23   0  12       11.98       76.55     52.08 o
   0   1  12      922.27      912.00     86.19 o
   1   1  12      815.32      790.49     66.99 o
   2   1  12        1.38        8.71     25.22 o
   3   1  12      512.02      536.85     45.26 o
   4   1  12      781.15      728.41     49.31 o
   5   1  12      548.33      542.63     48.47 o
   6   1  12      787.02      768.20     62.41 o
   7   1  12     4993.90     4687.28    139.60 o
   8   1  12      446.55      416.85     53.82 o
   9   1  12      734.67      688.97     67.85 o
  10   1  12      131.66      123.65     43.01 o
  11   1  12     6828.16     6745.53    188.33 o
  12   1  12       48.25       26.84     37.88 o
  13   1  12       29.06       67.96     39.75 o
  14   1  12      207.99      231.98     56.34 o
  15   1  12     2014.49     2023.04    120.17 o
  16   1  12       41.04       45.58     37.82 o
  17   1  12      469.46      268.60     48.66 o
  18   1  12        0.67       30.35     38.56 o
  19   1  12      178.85      137.74     44.09 o
  20   1  12      194.33      155.53     43.76 o
  21   1  12      192.44      178.73     43.01 o
  22   1  12      106.93      216.28     59.18 o
  23   1  12       16.79       54.14     50.91 o
   0   2  12      299.85      333.89     58.81 o
   1   2  12      609.92      666.42     64.61 o
   2   2  12       31.70       54.80     29.39 o
   3   2  12      288.97      375.78     43.33 o
   4   2  12      130.15      231.39     47.01 o
   5   2  12      336.49      358.69     45.65 o
   6   2  12      159.78      166.13     42.57 o
   7   2  12      275.07      181.08     46.01 o
   8   2  12       14.76       29.48     36.86 o
   9   2  12        1.24       27.71     35.87 o
  10   2  12       93.77       53.39     39.66 o
  11   2  12      492.10      614.46     60.66 o
  12   2  12      181.49      166.93     46.06 o
  13   2  12        1.84       24.20     33.91 o
  14   2  12      317.92      288.75     52.37 o
  15   2  12      350.73      446.52     53.41 o
  16   2  12        4.24       19.07     35.49 o
  17   2  12       31.57       26.80     34.66 o
  18   2  12      181.01      187.91     40.45 o
  19   2  12       31.66       49.79     34.33 o
  20   2  12       52.74       57.59     33.91 o
  21   2  12       56.98       67.55     52.56 o
  22   2  12       11.42       21.79     51.63 o
  23   2  12       17.26       35.48     53.27 o
   0   3  12      141.73       50.12     44.15 o
   1   3  12     1666.26     1789.61    113.24 o
   2   3  12     1536.40     1431.27     76.82 o
   3   3  12      322.57      270.69     55.52 o
   4   3  12      279.14      304.04     46.02 o
   5   3  12       69.50       87.31     36.27 o
   6   3  12     1023.75     1009.17     72.46 o
   7   3  12     1584.22     1571.40     91.08 o
   8   3  12     1003.56     1047.83     73.45 o
   9   3  12      251.62      199.32     50.31 o
  10   3  12        5.59        0.00     37.18 o
  11   3  12     1339.49     1450.50     81.94 o
  12   3  12        6.55       11.69     35.37 o
  13   3  12       12.45        4.22     34.70 o
  14   3  12        4.13       19.00     33.45 o
  15   3  12      137.14      206.11     73.10 o
  16   3  12      644.64      482.35     54.39 o
  17   3  12       27.86       38.60     35.50 o
  18   3  12       69.95       92.40     37.45 o
  19   3  12      363.57      331.35     45.67 o
  20   3  12      255.97      194.37     55.30 o
  21   3  12        3.95        6.24     49.77 o
  22   3  12      302.32      329.08     82.60 o
   0   4  12     1269.50     1491.98     95.30 o
   1   4  12     1583.19     1457.68     85.67 o
   2   4  12       31.43       44.66     35.89 o
   3   4  12     2181.75     2266.65     92.71 o
   4   4  12      371.09      296.66     49.42 o
   5   4  12        3.30       12.15     35.56 o
   6   4  12      871.31      825.71     70.50 o
   7   4  12     4103.71     4319.27    152.55 o
   8   4  12      104.04      145.48     45.23 o
   9   4  12       17.20       23.49     39.54 o
  10   4  12        1.10       18.27     37.88 o
  11   4  12     3014.63     3023.26    123.02 o
  12   4  12      110.43       82.61     38.73 o
  13   4  12        9.36       13.08     33.22 o
  14   4  12        7.88       14.94     34.36 o
  15   4  12     1701.57     1840.38     86.88 o
  16   4  12       25.28       70.58     36.81 o
  17   4  12      104.25      116.72     39.88 o
  18   4  12       43.88       42.82     34.60 o
  19   4  12      385.46      373.86     67.53 o
  20   4  12       45.91       27.94     53.19 o
  21   4  12      154.53      169.05     77.83 o
  22   4  12      114.28       54.66     57.03 o
   0   5  12      254.36      229.12    106.39 o
   1   5  12      108.26      121.79     43.68 o
   2   5  12      509.69      611.88     60.27 o
   3   5  12     1463.00     1387.34     91.95 o
   4   5  12       58.33       32.00     41.24 o
   5   5  12       66.63      119.32     46.67 o
   6   5  12       35.23       59.15     46.70 o
   7   5  12     4151.76     4339.45    203.09 o
   8   5  12       57.80       41.28     41.73 o
   9   5  12       47.29       54.01     42.47 o
  10   5  12       61.96       55.63     40.87 o
  11   5  12     2877.63     2939.96    113.70 o
  12   5  12       92.20      101.50     40.44 o
  13   5  12        0.44       21.78     36.60 o
  14   5  12        0.26       22.08     35.43 o
  15   5  12     1805.53     1623.12    110.32 o
  16   5  12      305.15      289.69     48.28 o
  17   5  12       56.28       27.00     37.01 o
  18   5  12       24.63       30.04     35.79 o
  19   5  12       46.24        0.67     49.43 o
  20   5  12        5.19       41.19     57.06 o
  21   5  12      127.60      230.23     70.45 o
   0   6  12      938.41     1032.03    172.92 o
   1   6  12      250.61      209.20     95.05 o
   2   6  12      198.60      227.51     54.79 o
   3   6  12      182.44      205.41     46.58 o
   4   6  12      214.47      187.97     53.01 o
   5   6  12      103.76      101.04     53.22 o
   6   6  12       69.23       20.28     48.98 o
   7   6  12      694.31      803.02     84.35 o
   8   6  12       11.73        0.00     45.85 o
   9   6  12      110.15      141.27     55.45 o
  10   6  12      224.64      144.75     50.73 o
  11   6  12     2118.95     1993.99     96.86 o
  12   6  12       63.81      166.21     46.15 o
  13   6  12       15.72       37.26     38.09 o
  14   6  12       84.83       52.46     40.89 o
  15   6  12      777.42      745.82     66.12 o
  16   6  12       33.81       66.87     41.85 o
  17   6  12       70.01       72.60     40.86 o
  18   6  12      329.94      308.81     47.94 o
  19   6  12       29.10       40.29     60.71 o
  20   6  12       46.08       36.75     70.63 o
   0   7  12      291.87      320.00    111.39 o
   1   7  12      369.91      386.38     93.90 o
   2   7  12      336.22      377.44     65.67 o
   3   7  12       23.92        5.45     50.43 o
   4   7  12      123.07      171.51     51.04 o
   5   7  12        2.53       52.85     52.82 o
   6   7  12        2.56        6.67     46.29 o
   7   7  12      273.60      206.57     60.33 o
   8   7  12       53.17        0.00     46.22 o
   9   7  12      303.83      332.99     72.14 o
  10   7  12       10.16       43.42     45.24 o
  11   7  12      132.70      141.87     50.23 o
  12   7  12       15.43       34.07     44.20 o
  13   7  12       15.14       10.75     40.03 o
  14   7  12       33.48        6.46     40.61 o
  15   7  12       43.34       50.51     43.23 o
  16   7  12       17.74       36.09     41.82 o
  17   7  12       61.41       78.47     54.03 o
  18   7  12       72.52       83.17     46.73 o
  19   7  12       53.70       41.20     64.99 o
   0   8  12      260.86      211.94    115.39 o
   1   8  12      250.60      274.68     81.77 o
   2   8  12      190.93      257.40     72.22 o
   3   8  12      995.27     1065.78    133.10 o
   4   8  12       16.17       60.97     57.11 o
   5   8  12       18.02       74.57     67.83 o
   6   8  12      229.77      202.83     64.88 o
   7   8  12      956.39     1132.26    108.11 o
   8   8  12      274.91      153.89     62.75 o
   9   8  12      126.82      156.74     66.16 o
  10   8  12      151.33      138.08     54.30 o
  11   8  12      293.20      321.43     62.72 o
  12   8  12      117.10      137.61     55.38 o
  13   8  12        2.17       56.17     48.33 o
  14   8  12      215.35      182.17     54.70 o
  15   8  12      302.91      248.79     66.43 o
  16   8  12        0.14       45.15     45.72 o
  17   8  12        5.49       20.10     42.59 o
  18   8  12        0.13        0.13     44.08 o
   0   9  12      286.43      189.76    130.40 o
   1   9  12      180.93      154.98     89.05 o
   2   9  12       61.39       74.78     82.78 o
   3   9  12     2291.23     2372.51    199.20 o
   4   9  12        0.24       14.81     70.39 o
   5   9  12      140.22       91.51     74.45 o
   6   9  12       30.38       55.46     72.96 o
   7   9  12      881.45     1058.58    126.97 o
   8   9  12        0.04       56.03     68.70 o
   9   9  12       36.75      102.93     62.55 o
  10   9  12       18.84      123.63     62.92 o
  11   9  12      698.05      755.00     97.30 o
  12   9  12       86.94      115.59     63.59 o
  13   9  12        2.34        1.96     54.50 o
  14   9  12       12.35      128.59     60.57 o
  15   9  12      445.21      333.89     67.81 o
  16   9  12       82.86       31.96     49.61 o
   0  10  12       76.46      197.27    126.56 o
   1  10  12        9.99        0.17     70.92 o
   2  10  12      114.96       29.34     75.51 o
   3  10  12      556.17      569.41     93.63 o
   4  10  12       69.50      117.95     84.72 o
   5  10  12        0.94       69.73     77.64 o
   6  10  12       65.92       49.12     76.30 o
   7  10  12      492.44      517.68    225.78 o
   8  10  12       20.61        0.17     63.41 o
   9  10  12        1.22       47.67     75.70 o
  10  10  12        1.17       55.36     71.88 o
  11  10  12      499.57      457.89     86.70 o
  12  10  12       14.68       86.49     66.48 o
  13  10  12        5.64       31.05     60.66 o
  14  10  12        0.22        3.89     57.01 o
  15  10  12       40.65        0.17    110.06 o
   0  11  12        3.41       37.02    127.23 o
   1  11  12        0.14       22.66     83.78 o
   2  11  12       29.98      105.94     94.04 o
   3  11  12       16.03      123.40    126.73 o
   4  11  12        3.06        3.67     75.34 o
   5  11  12        6.88       72.11     85.29 o
   6  11  12        0.46        0.50     76.49 o
   7  11  12       32.60       46.48     81.29 o
   8  11  12       16.60       41.34     82.25 o
   9  11  12        0.23        4.72     76.82 o
  10  11  12        2.76        0.50     71.11 o
  11  11  12       28.93       17.90     74.03 o
  12  11  12        2.25        0.17     76.62 o
   0  12  12       62.50        0.33    119.23 o
   1  12  12        0.30       62.49     93.74 o
   2  12  12        0.11      142.91    137.74 o
   3  12  12       36.81      209.77    144.74 o
   4  12  12        1.07      105.22    129.90 o
   5  12  12        8.55        1.26     78.12 o
   6  12  12        9.91       93.69    116.23 o
   7  12  12      113.81       90.65     94.05 o
   8  12  12        3.78       30.21     81.98 o
   9  12  12        1.58        0.17    129.23 o
   1   1  13     1359.52     1490.05     83.04 o
   2   1  13      745.40      683.87     56.72 o
   3   1  13      930.96      917.08     62.97 o
   4   1  13      805.13      846.85     59.88 o
   5   1  13     1169.81     1123.85     76.61 o
   6   1  13     1796.90     1640.45     88.82 o
   7   1  13      106.40       91.34     41.90 o
   8   1  13     1768.65     1689.38     90.93 o
   9   1  13      373.15      489.70     59.57 o
  10   1  13     1574.75     1645.31     91.00 o
  11   1  13      135.62      218.20     62.31 o
  12   1  13       27.18       44.41     39.61 o
  13   1  13     1169.86     1100.50     77.89 o
  14   1  13      160.12       90.88     45.06 o
  15   1  13       23.50       22.41     40.41 o
  16   1  13      111.17      100.05     45.12 o
  17   1  13      831.86      886.06    105.76 o
  18   1  13      157.17      151.48     47.91 o
  19   1  13       10.19        0.00     37.24 o
  20   1  13        0.94       26.12     42.91 o
  21   1  13        1.75        0.19     37.80 o
  22   1  13        0.73       13.71     39.64 o
   1   2  13     1548.15     1644.93     89.06 o
   2   2  13      481.72      452.08     51.06 o
   3   2  13     1160.08     1168.48    112.40 o
   4   2  13      269.18      255.94     49.46 o
   5   2  13     2048.83     1998.94     97.20 o
   6   2  13       37.90       40.19     39.20 o
   7   2  13       75.13      104.30     41.48 o
   8   2  13     4280.42     4067.49    141.96 o
   9   2  13     3862.86     4090.53    142.00 o
  10   2  13     3578.37     3414.16    129.56 o
  11   2  13       51.38       42.21     40.36 o
  12   2  13      269.24      288.42     69.61 o
  13   2  13     1352.60     1415.26     88.78 o
  14   2  13       65.27       58.56     42.90 o
  15   2  13       80.29       51.28     43.31 o
  16   2  13      133.91      126.36     44.36 o
  17   2  13      708.19      725.22     70.23 o
  18   2  13      166.79       88.16     45.25 o
  19   2  13        4.53       24.38     40.24 o
  20   2  13       10.50        6.44     37.87 o
  21   2  13       35.12       47.38     40.20 o
  22   2  13        7.37       25.64     53.24 o
   1   3  13     1225.71     1187.13     80.45 o
   2   3  13      583.29      579.90     63.60 o
   3   3  13      103.03       35.65     39.58 o
   4   3  13     1272.60     1305.08    112.57 o
   5   3  13     3410.29     3395.43    213.43 o
   6   3  13      462.75      405.88     58.39 o
   7   3  13       59.04       32.11     38.02 o
   8   3  13     1687.13     1623.28    134.82 o
   9   3  13     2534.74     2595.87    113.37 o
  10   3  13      483.40      517.33     78.17 o
  11   3  13       42.56       33.22     39.91 o
  12   3  13       57.72       42.50     43.22 o
  13   3  13      593.83      461.68     60.10 o
  14   3  13      250.91      250.36     49.56 o
  15   3  13        2.68       32.02     39.44 o
  16   3  13        5.13       15.42     39.82 o
  17   3  13      193.24      244.66     52.13 o
  18   3  13      223.71      126.86     47.99 o
  19   3  13        1.61        0.33     35.01 o
  20   3  13        7.21       48.17     40.44 o
  21   3  13      116.65       57.85     59.43 o
  22   3  13        7.02       60.94     82.00 o
   1   4  13     1681.42     1878.63    110.05 o
   2   4  13     1038.28     1080.32     80.05 o
   3   4  13      913.42      985.74    137.07 o
   4   4  13     2835.15     2695.76    116.25 o
   5   4  13     1503.16     1508.13    103.99 o
   6   4  13      645.22      672.47     80.06 o
   7   4  13      535.69      445.45     70.42 o
   8   4  13       30.41       68.80     44.80 o
   9   4  13      168.82       73.92     44.04 o
  10   4  13      683.35      867.76     81.80 o
  11   4  13       33.02        7.95     40.51 o
  12   4  13        0.56       21.74     39.14 o
  13   4  13        4.92       38.52     40.40 o
  14   4  13      136.16      137.90     48.42 o
  15   4  13      201.74       95.50     48.84 o
  16   4  13       90.10       93.47     43.70 o
  17   4  13        0.66       21.63     39.32 o
  18   4  13       70.53       64.94     45.15 o
  19   4  13        4.11       10.02     39.74 o
  20   4  13       18.49       29.09     55.07 o
  21   4  13      103.13      131.59     77.89 o
   1   5  13       74.15       57.91     60.70 o
   2   5  13       18.45       83.53     43.60 o
   3   5  13      249.00      187.59     50.59 o
   4   5  13      211.81      296.39     55.14 o
   5   5  13       22.04       25.18     49.22 o
   6   5  13      129.85      117.57     52.11 o
   7   5  13      123.07      144.49     55.80 o
   8   5  13      487.49      526.29     75.71 o
   9   5  13       69.35       81.94     54.08 o
  10   5  13     1126.48     1313.13     91.83 o
  11   5  13      129.78      112.23     49.40 o
  12   5  13       36.26       33.45     43.89 o
  13   5  13      299.01      248.76     55.74 o
  14   5  13       69.44       73.22     41.95 o
  15   5  13       88.06       78.06     43.46 o
  16   5  13      213.76      178.54     46.43 o
  17   5  13      382.77      350.35     51.53 o
  18   5  13       34.89       30.34     38.66 o
  19   5  13       47.19       35.82     41.35 o
  20   5  13       18.80       38.08     59.16 o
   1   6  13      807.55     1008.18    118.77 o
   2   6  13      104.17       58.66     55.65 o
   3   6  13        9.96       28.98     43.98 o
   4   6  13      135.70       92.66     48.63 o
   5   6  13      783.60      892.72     94.79 o
   6   6  13      627.47      666.79     93.95 o
   7   6  13       42.83       65.80     54.07 o
   8   6  13      762.88      673.62     81.05 o
   9   6  13     1440.29     1333.30    105.81 o
  10   6  13      657.02      752.37    110.33 o
  11   6  13        6.45        0.00     47.25 o
  12   6  13       80.13       53.97     52.40 o
  13   6  13      323.10      244.38     51.34 o
  14   6  13      145.34      223.49     50.00 o
  15   6  13        5.37       14.87     41.31 o
  16   6  13      104.08       68.33     45.84 o
  17   6  13      331.39      291.68     54.41 o
  18   6  13       67.31      103.75     48.82 o
  19   6  13       37.59       32.71     43.01 o
   1   7  13      105.96      197.04    163.92 o
   2   7  13       32.83        6.86     62.92 o
   3   7  13       19.35       60.94     60.15 o
   4   7  13      282.14      254.96     78.82 o
   5   7  13     1495.41     1745.22    122.02 o
   6   7  13      896.94      925.84    171.92 o
   7   7  13       17.88       94.36     56.96 o
   8   7  13       15.19       33.04     48.19 o
   9   7  13     1720.31     1882.75    132.48 o
  10   7  13      256.67      175.16     63.40 o
  11   7  13        7.06        1.90     48.76 o
  12   7  13      339.14      361.57     72.35 o
  13   7  13      749.54      712.68    107.25 o
  14   7  13      198.76      159.60     54.44 o
  15   7  13       29.57       47.72     46.68 o
  16   7  13       85.27      105.11     47.66 o
  17   7  13       32.54       37.08     46.34 o
  18   7  13        2.56       42.17     51.06 o
   1   8  13      303.05       57.13     67.94 o
   2   8  13      343.15      414.85    255.80 o
   3   8  13       72.97       65.81     65.12 o
   4   8  13      743.85      773.33    119.37 o
   5   8  13      487.27      743.03    119.75 o
   6   8  13       58.25       77.41     79.16 o
   7   8  13        1.18      122.16     61.25 o
   8   8  13       22.50       10.19     56.95 o
   9   8  13      430.06      376.14     80.09 o
  10   8  13        0.39        0.00     54.12 o
  11   8  13        0.03        4.95     55.65 o
  12   8  13      173.67       84.61     51.99 o
  13   8  13      408.39      354.89     64.02 o
  14   8  13       92.57       95.16     55.67 o
  15   8  13        1.48        0.50     48.79 o
  16   8  13       16.43       36.38     50.89 o
  17   8  13       15.70        0.00     53.00 o
   1   9  13       37.90      126.91     84.24 o
   2   9  13       25.80       43.59     71.68 o
   3   9  13       14.82       78.45     80.65 o
   4   9  13       25.82      131.64     80.14 o
   5   9  13       57.15       60.67     76.78 o
   6   9  13       24.89       64.83     77.93 o
   7   9  13       37.27       73.87     76.94 o
   8   9  13        0.15       81.73     75.97 o
   9   9  13        8.14        0.00     62.70 o
  10   9  13       82.90       49.15     67.37 o
  11   9  13        0.53        0.00     56.36 o
  12   9  13        0.36       42.96     58.77 o
  13   9  13        5.57       37.83     61.97 o
  14   9  13        0.70       36.78     58.37 o
  15   9  13       22.77       67.78     61.17 o
   1  10  13       25.23       45.80     81.68 o
   2  10  13       13.95       76.63     81.85 o
   3  10  13        2.69        0.17    103.72 o
   4  10  13       67.73        0.17    100.55 o
   5  10  13      165.27      129.44     85.45 o
   6  10  13       52.40       18.61     81.13 o
   7  10  13        0.13        0.17     71.83 o
   8  10  13       13.29        0.00     71.18 o
   9  10  13       97.67      157.67     91.37 o
  10  10  13       22.85        0.00     75.17 o
  11  10  13       14.20      131.63     79.01 o
  12  10  13        8.84       19.15     63.44 o
  13  10  13      178.29      119.37     71.79 o
   1  11  13        7.05      143.32     93.34 o
   2  11  13        4.79      201.74    102.41 o
   3  11  13       22.42        0.00    112.39 o
   4  11  13        0.08       82.71    125.56 o
   5  11  13      245.91      394.95    108.80 o
   6  11  13      149.69      191.70    102.46 o
   7  11  13       13.01       19.16     82.65 o
   8  11  13        0.95        4.14     72.70 o
   9  11  13      306.42      230.13     96.61 o
  10  11  13       59.48      188.07     94.13 o
   1  12  13        0.72       55.61     97.82 o
   2  12  13        0.51        0.17    123.23 o
   3  12  13       12.84        0.33    114.22 o
   4  12  13       18.94        0.00    119.89 o
   5  12  13       41.41      209.61    141.91 o
   6  12  13       47.21       65.14     92.99 o
   0   0  14      530.70      459.57    113.22 o
   1   0  14     1080.79      998.56    155.41 o
   2   0  14     1662.73     1508.72    188.76 o
   3   0  14      232.74      217.17     66.82 o
   4   0  14     1805.14     1998.02    200.77 o
   5   0  14     2822.52     3283.61    329.75 o
   6   0  14      867.18     1018.47    209.86 o
   7   0  14      190.53       71.83     64.83 o
   8   0  14     1606.22     1958.15    142.01 o
   9   0  14       52.72       95.56     65.31 o
  10   0  14      796.73      882.00    108.00 o
  11   0  14      221.27      343.55    185.09 o
  12   0  14     3687.37     3924.28    278.98 o
  13   0  14      658.48      446.37     92.88 o
  14   0  14     2238.88     2118.61    287.90 o
  15   0  14      277.99      154.05    104.30 o
  16   0  14      881.43     1015.89    114.53 o
  17   0  14      265.65      303.57     78.30 o
  18   0  14      140.36      182.48    106.80 o
  19   0  14       29.21       63.69     86.46 o
  20   0  14      446.92      468.73     86.07 o
  21   0  14      306.92      243.95     74.37 o
   0   1  14      185.00      269.94     81.51 o
   1   1  14      769.42      803.32     70.76 o
   2   1  14      226.16      202.49     70.81 o
   3   1  14        8.72       38.20     42.34 o
   4   1  14     1517.19     1442.06    126.48 o
   5   1  14      861.67      898.26    122.56 o
   6   1  14      362.48      326.21     55.07 o
   7   1  14        7.81        2.83     38.64 o
   8   1  14     2335.93     2452.85    113.29 o
   9   1  14        2.40       38.19     42.50 o
  10   1  14     1633.46     1623.16     94.95 o
  11   1  14       10.46       15.73     39.65 o
  12   1  14     1282.70     1374.62     93.77 o
  13   1  14       77.05       79.87     44.90 o
  14   1  14     1115.63     1168.63     84.10 o
  15   1  14      144.60      104.86     44.27 o
  16   1  14      323.30      259.27     54.82 o
  17   1  14      106.55      109.50     50.53 o
  18   1  14      112.60      138.96     81.71 o
  19   1  14       81.11       35.59     44.27 o
  20   1  14      141.32      112.29     49.14 o
  21   1  14      148.98      138.61     66.38 o
   0   2  14        0.43        6.26     49.74 o
   1   2  14       39.81        7.92     35.40 o
   2   2  14      530.13      531.85     79.78 o
   3   2  14      350.04      204.88     58.66 o
   4   2  14        0.76       29.75     45.42 o
   5   2  14       84.58       22.59     46.47 o
   6   2  14      148.22      180.14     64.55 o
   7   2  14      125.52      111.89     46.89 o
   8   2  14      793.95      941.85     80.20 o
   9   2  14       12.85        6.47     43.73 o
  10   2  14      178.53      193.35     50.91 o
  11   2  14       28.29       21.94     41.93 o
  12   2  14       90.69      105.40     47.52 o
  13   2  14       22.43       18.21     41.01 o
  14   2  14       30.24       51.02     42.02 o
  15   2  14        0.04       28.82     43.55 o
  16   2  14        1.49       14.47     40.99 o
  17   2  14       14.52       33.57     43.04 o
  18   2  14      121.99      128.00     51.84 o
  19   2  14       62.53      118.99     48.02 o
  20   2  14        3.04       24.41     42.68 o
  21   2  14        0.10       37.07     44.99 o
   0   3  14      404.39      446.85    116.39 o
   1   3  14      648.85      588.62     79.55 o
   2   3  14      827.98      756.88    111.35 o
   3   3  14       20.34      111.46     48.76 o
   4   3  14     1081.32      970.79     88.74 o
   5   3  14      252.04      264.07     63.73 o
   6   3  14      553.48      377.48     80.23 o
   7   3  14      328.74      234.73     90.33 o
   8   3  14      141.62      163.45     51.48 o
   9   3  14       50.20       35.75     41.28 o
  10   3  14      593.70      699.26     70.87 o
  11   3  14       42.42       28.05     42.18 o
  12   3  14       93.69       99.76     47.59 o
  13   3  14       24.12       29.69     44.54 o
  14   3  14      163.37      135.93     49.72 o
  15   3  14       97.60      100.67     49.69 o
  16   3  14      353.99      297.08     67.30 o
  17   3  14        3.08       16.25     41.90 o
  18   3  14       74.43       55.37     44.51 o
  19   3  14       49.36       57.72     45.55 o
  20   3  14       12.20       21.23     41.89 o
  21   3  14      149.08      153.71    142.41 o
   0   4  14       59.57       24.68     87.38 o
   1   4  14     1048.71     1059.85    137.13 o
   2   4  14      511.34      464.01     77.65 o
   3   4  14      209.32      207.18     52.94 o
   4   4  14     1584.75     1570.74    111.29 o
   5   4  14      520.17      618.29     78.11 o
   6   4  14      614.90      595.48     78.57 o
   7   4  14        5.47        0.00     43.57 o
   8   4  14     1375.12     1433.93    106.54 o
   9   4  14        8.72       31.12     48.92 o
  10   4  14     1317.16     1444.29     94.61 o
  11   4  14        1.42        8.10     43.20 o
  12   4  14      969.19     1033.14     85.26 o
  13   4  14      134.72      169.11     49.62 o
  14   4  14      653.72      661.46     71.79 o
  15   4  14      106.54      101.23     48.71 o
  16   4  14      533.42      563.65     70.21 o
  17   4  14      128.32       97.19     47.17 o
  18   4  14       95.92      109.29     50.39 o
  19   4  14       73.38       33.91     44.44 o
  20   4  14       28.88       51.92     44.38 o
   0   5  14     1040.37      990.34    174.42 o
   1   5  14      309.62      348.51     83.66 o
   2   5  14       11.33       28.00     44.64 o
   3   5  14      105.31      101.03     56.31 o
   4   5  14      664.08      862.06     90.74 o
   5   5  14      334.80      399.44     82.63 o
   6   5  14      229.47      351.33     68.48 o
   7   5  14      408.77      415.96     89.71 o
   8   5  14     2003.83     2010.02    123.35 o
   9   5  14       65.99       76.96     56.09 o
  10   5  14     1069.95      962.52     96.07 o
  11   5  14       12.96       39.98     53.95 o
  12   5  14      858.74      836.92     82.02 o
  13   5  14      102.58       84.11     51.47 o
  14   5  14      418.83      254.59     59.76 o
  15   5  14       13.50       49.47     47.75 o
  16   5  14      152.82      262.93     76.00 o
  17   5  14      236.47      287.09    112.66 o
  18   5  14      441.61      371.82     77.21 o
  19   5  14       59.87       78.17     47.73 o
   0   6  14      415.95      341.34    114.89 o
   1   6  14       33.04       52.59     63.53 o
   2   6  14      259.91      229.09    210.36 o
   3   6  14      255.63      159.47     78.86 o
   4   6  14       34.81       93.83     59.90 o
   5   6  14       36.76       17.27     48.69 o
   6   6  14        7.78       36.95     54.47 o
   7   6  14      247.15      281.50     69.12 o
   8   6  14      824.35      910.26     97.67 o
   9   6  14        3.61       37.81     50.96 o
  10   6  14      136.52      151.13     66.73 o
  11   6  14       12.98       75.14     57.61 o
  12   6  14      318.47      114.85    104.66 o
  13   6  14        3.64      105.34     58.23 o
  14   6  14      120.44      112.80     59.91 o
  15   6  14        1.89       42.99     49.01 o
  16   6  14       20.50       45.63     49.17 o
  17   6  14       29.90       83.81     51.70 o
  18   6  14      226.79      180.86     54.17 o
   0   7  14       19.36        6.00     88.04 o
   1   7  14      118.49      170.44     84.21 o
   2   7  14      213.50      147.82     83.01 o
   3   7  14       30.61        1.50     69.59 o
   4   7  14      144.21      238.54     92.97 o
   5   7  14       10.79        0.83     61.94 o
   6   7  14       61.74       27.05     52.44 o
   7   7  14        6.17        0.17     51.97 o
   8   7  14        4.21       33.37     56.71 o
   9   7  14       14.63       30.26     52.21 o
  10   7  14      107.46      106.97     60.59 o
  11   7  14        5.03       33.54     54.16 o
  12   7  14       40.08       29.93     58.32 o
  13   7  14        5.55       87.89     57.01 o
  14   7  14       20.73       13.10     54.26 o
  15   7  14       22.00       14.63     52.19 o
  16   7  14      128.22      183.33     64.71 o
  17   7  14        5.50       32.91     50.93 o
   0   8  14      875.74      922.64    187.76 o
   1   8  14      261.98      275.24    133.48 o
   2   8  14       84.55      329.63    227.70 o
   3   8  14      374.73      258.14     94.71 o
   4   8  14      328.18      337.17    134.74 o
   5   8  14       14.89       51.65     75.26 o
   6   8  14      269.68      239.72     86.71 o
   7   8  14      107.20      101.11     82.17 o
   8   8  14      147.94       80.28     64.19 o
   9   8  14        3.70       40.98     62.25 o
  10   8  14      204.19      133.82     66.17 o
  11   8  14       42.45       17.98     55.05 o
  12   8  14       59.15       47.26     57.85 o
  13   8  14        6.20       23.54     55.86 o
  14   8  14       22.63       28.11     58.90 o
  15   8  14        0.25       29.42     54.51 o
  16   8  14       28.06        0.17     55.48 o
   0   9  14     1516.91     1947.49    243.96 o
   1   9  14       44.07       63.04     84.37 o
   2   9  14       53.35       42.28     87.48 o
   3   9  14       55.80       71.04    118.39 o
   4   9  14      278.17      312.49    141.74 o
   5   9  14       10.53       38.10     73.34 o
   6   9  14      385.60      567.32    133.15 o
   7   9  14      189.39      223.08    128.40 o
   8   9  14      179.88      234.51     98.50 o
   9   9  14        5.22      132.56     84.34 o
  10   9  14      106.59      154.59     72.41 o
  11   9  14        4.07       41.54     65.73 o
  12   9  14      145.86      180.28     71.06 o
  13   9  14       27.78       74.39     63.83 o
  14   9  14       64.18       55.45     66.67 o
   0  10  14      209.59      195.77    146.41 o
   1  10  14        1.88        0.17     80.60 o
   2  10  14        7.22       45.02     84.03 o
   3  10  14        8.64       98.05    122.56 o
   4  10  14      190.53      199.43    126.56 o
   5  10  14        8.51        0.50    105.05 o
   6  10  14      235.58      173.27     93.55 o
   7  10  14       20.78       47.05     84.00 o
   8  10  14       49.93      152.10     88.54 o
   9  10  14        0.45        1.67     76.52 o
  10  10  14       48.51       71.77     86.22 o
  11  10  14       35.14        1.67     75.40 o
   0  11  14        0.20      110.06    145.07 o
   1  11  14        0.07       36.22     94.98 o
   2  11  14        0.20       10.01    128.23 o
   3  11  14        4.23        0.67    106.22 o
   4  11  14       15.41       69.37    132.23 o
   5  11  14        0.12        0.00    118.56 o
   6  11  14       18.91        0.00     82.98 o
   7  11  14        6.05       68.92     90.31 o
   8  11  14        9.60       90.42     99.42 o
   1   1  15        0.39        7.12     38.18 o
   2   1  15     1764.21     1878.08    120.40 o
   3   1  15      332.03      309.59    220.95 o
   4   1  15      409.67      440.36    122.73 o
   5   1  15     1053.23     1100.18    250.21 o
   6   1  15      520.98      622.18     81.11 o
   7   1  15       31.47       52.88     51.96 o
   8   1  15      435.83      454.22    104.36 o
   9   1  15       76.48       25.05     42.18 o
  10   1  15      750.07      605.99     71.55 o
  11   1  15        0.16       53.46     44.77 o
  12   1  15      186.15      188.37     54.34 o
  13   1  15      588.59      658.54     73.71 o
  14   1  15       10.67       16.55     41.75 o
  15   1  15      127.16      142.53     52.69 o
  16   1  15      221.37      295.27     60.85 o
  17   1  15        8.16       53.11     48.21 o
  18   1  15        6.59       14.31     46.20 o
  19   1  15        7.20       13.22     45.93 o
  20   1  15      264.48      310.35     60.42 o
   1   2  15        1.74        6.00     47.70 o
   2   2  15     4862.04     5019.23    242.47 o
   3   2  15      321.77      278.78     77.44 o
   4   2  15      912.46      883.11    285.81 o
   5   2  15     2232.77     2206.81    128.88 o
   6   2  15     1140.62     1244.84    103.72 o
   7   2  15       15.52       11.71     49.25 o
   8   2  15     1385.37     1368.93    121.19 o
   9   2  15      410.53      291.20     96.37 o
  10   2  15      256.49      236.39     95.34 o
  11   2  15       30.91       15.37     44.69 o
  12   2  15      132.14       66.32     49.34 o
  13   2  15      426.15      417.03     65.68 o
  14   2  15        3.70        4.45     45.39 o
  15   2  15      415.69      357.21     63.42 o
  16   2  15      358.16      480.60     67.95 o
  17   2  15        3.16       23.08     45.98 o
  18   2  15       91.70       78.81     48.99 o
  19   2  15        0.84       53.89     49.51 o
  20   2  15      767.97      789.98     76.30 o
   1   3  15       13.55       49.51     53.44 o
   2   3  15     3020.21     3255.45    191.09 o
   3   3  15      139.94       65.69     55.42 o
   4   3  15      141.23      151.49     74.45 o
   5   3  15      309.24      339.09     73.16 o
   6   3  15      857.82      952.17     95.27 o
   7   3  15       64.21       23.01     49.64 o
   8   3  15      565.37      633.28     83.87 o
   9   3  15      695.39      775.25    106.12 o
  10   3  15        3.70       18.22     47.06 o
  11   3  15        2.47       23.04     45.08 o
  12   3  15      149.40      118.18     52.04 o
  13   3  15       27.57      101.55     52.34 o
  14   3  15       21.12       95.85     48.74 o
  15   3  15      238.04      104.89     52.46 o
  16   3  15      230.49      208.26     56.13 o
  17   3  15        4.54        0.00     44.42 o
  18   3  15       52.35      120.88     53.59 o
  19   3  15       14.26        0.00     44.60 o
   1   4  15        3.18        0.00     57.36 o
   2   4  15      531.76      516.47     81.03 o
   3   4  15       20.15       82.15     55.97 o
   4   4  15       16.60        0.63     54.83 o
   5   4  15       96.33       55.05     54.22 o
   6   4  15      212.77      285.69     64.63 o
   7   4  15       93.26       63.32     52.77 o
   8   4  15        3.96        8.53     44.87 o
   9   4  15      338.06      287.49     66.86 o
  10   4  15      126.76       95.48     61.34 o
  11   4  15       40.58       29.07     52.64 o
  12   4  15       90.60      123.76     55.07 o
  13   4  15        8.55       22.06     46.73 o
  14   4  15        3.50       33.57     48.99 o
  15   4  15        2.42       49.05     50.47 o
  16   4  15       37.96       51.13     49.76 o
  17   4  15       24.90       32.84     49.15 o
  18   4  15        3.96       74.06     49.80 o
  19   4  15       14.56       47.76     49.72 o
   1   5  15       53.18       52.83     70.22 o
   2   5  15        4.19       27.98     64.65 o
   3   5  15      117.26       71.43     68.64 o
   4   5  15       12.93       80.15     67.03 o
   5   5  15      267.29      209.52     66.13 o
   6   5  15       71.38      118.82     63.46 o
   7   5  15       88.86       49.77     57.46 o
   8   5  15       45.54      113.48     58.94 o
   9   5  15       23.74       65.80     56.24 o
  10   5  15      457.93      349.67     71.37 o
  11   5  15       35.44      135.21     63.69 o
  12   5  15       72.98       57.41     55.82 o
  13   5  15      107.58      107.48     62.12 o
  14   5  15       17.04      107.65     58.65 o
  15   5  15       49.89      174.63     58.24 o
  16   5  15      185.03      222.48     61.62 o
  17   5  15       41.94       76.55     51.91 o
  18   5  15       12.68        0.00     46.21 o
   1   6  15       27.77        0.32     68.79 o
   2   6  15      396.37      453.58    102.11 o
   3   6  15       56.96        0.00     84.88 o
   4   6  15      215.04      184.93    113.06 o
   5   6  15      110.31      102.30     63.81 o
   6   6  15      888.01      978.33    263.10 o
   7   6  15        6.35       92.91     63.82 o
   8   6  15       86.51       64.10     61.02 o
   9   6  15      358.94      326.72     75.87 o
  10   6  15      308.31      408.01     81.72 o
  11   6  15        1.11       38.11     58.73 o
  12   6  15      408.62      308.43     74.58 o
  13   6  15       74.41       99.41     65.88 o
  14   6  15       66.61      172.13     64.15 o
  15   6  15       64.27      102.71     60.34 o
  16   6  15      528.68      396.99     73.18 o
  17   6  15        0.24       20.12     49.81 o
   1   7  15       25.60       36.97     71.90 o
   2   7  15     1035.84     1159.73    139.31 o
   3   7  15       12.28        0.33     96.05 o
   4   7  15       10.12       18.01     99.22 o
   5   7  15        2.18       41.52    100.38 o
   6   7  15      540.03      512.20    108.05 o
   7   7  15       83.72      193.17     73.37 o
   8   7  15        1.83        6.99     56.37 o
   9   7  15      320.23      343.47     82.78 o
  10   7  15       71.13       61.65     61.30 o
  11   7  15       42.20       42.09     58.10 o
  12   7  15      190.12      138.11     69.11 o
  13   7  15        8.07       34.08     59.89 o
  14   7  15      100.25       75.40     63.62 o
  15   7  15       27.60       60.09     62.07 o
  16   7  15      322.40      143.70     69.57 o
   1   8  15        7.38       26.15     77.44 o
   2   8  15      706.17      818.43    131.99 o
   3   8  15       57.03       47.69    107.89 o
   4   8  15       43.70       63.20    102.55 o
   5   8  15        0.36        7.17    105.55 o
   6   8  15      198.76       59.18     80.51 o
   7   8  15       44.75       21.34     72.76 o
   8   8  15        0.84       37.99     75.16 o
   9   8  15       92.90       45.34     69.09 o
  10   8  15       10.84       34.05     62.88 o
  11   8  15       48.12      150.17     72.10 o
  12   8  15       68.19       58.65     67.40 o
  13   8  15       25.77       62.42     66.56 o
  14   8  15        5.53       34.12     61.34 o
   1   9  15        3.32        0.00     82.42 o
   2   9  15        2.64      104.48    114.64 o
   3   9  15       14.08       18.18    110.22 o
   4   9  15        4.17       26.68    111.89 o
   5   9  15        0.23       66.03    118.56 o
   6   9  15       13.71        1.33     69.45 o
   7   9  15        0.40        5.10     80.34 o
   8   9  15        8.02        1.00     75.48 o
   9   9  15        0.11        0.17     81.22 o
  10   9  15        1.81        0.33     69.26 o
  11   9  15        3.56       43.59     63.85 o
  12   9  15        0.93       39.09     67.44 o
   1  10  15        1.82       55.68     96.72 o
   2  10  15       47.62      132.90    139.57 o
   3  10  15        1.78       74.37    126.90 o
   4  10  15       64.36       51.19    122.56 o
   5  10  15       36.47       43.36    116.06 o
   6  10  15      128.81      169.09    137.90 o
   7  10  15        0.17       23.84     88.17 o
   8  10  15       24.20       13.28     83.04 o
   9  10  15       47.88       15.23     84.40 o
   1  11  15        0.23       50.65     99.12 o
   2  11  15      141.39       57.36    130.90 o
   3  11  15       25.47       95.38    138.07 o
   4  11  15       12.68       68.87    128.40 o
   5  11  15        0.14       75.54    132.23 o
   0   0  16     1785.26     1612.99    204.60 o
   1   0  16      926.22     1049.63    237.29 o
   2   0  16        0.68       49.02     88.88 o
   3   0  16      219.79       90.05     93.88 o
   4   0  16     1194.36     1087.89    168.92 o
   5   0  16      184.02      244.79    117.73 o
   6   0  16       31.17        0.50     92.38 o
   7   0  16      176.25       88.38     91.38 o
   8   0  16      236.97      225.28    114.56 o
   9   0  16      466.89      523.38     94.40 o
  10   0  16       48.89      111.86    131.57 o
  11   0  16     1498.57     1656.48    151.89 o
  12   0  16       23.20        3.34     63.09 o
  13   0  16       26.43        0.50     68.42 o
  14   0  16      897.13      987.20    123.08 o
  15   0  16      157.67      117.05     80.24 o
  16   0  16        1.79        0.00     66.95 o
  17   0  16      611.66      498.71     98.98 o
  18   0  16      632.44      614.81    106.39 o
  19   0  16      113.00       84.65     94.13 o
   0   1  16      763.96      846.36    113.37 o
   1   1  16      465.73      523.85     81.21 o
   2   1  16       17.61       51.27     62.80 o
   3   1  16      234.97      239.27     82.29 o
   4   1  16      355.92      275.09     88.91 o
   5   1  16      302.47      363.11     88.37 o
   6   1  16      154.11      196.29     76.57 o
   7   1  16      435.66      437.53    101.05 o
   8   1  16      655.18      741.62     92.73 o
   9   1  16       77.67       73.08     58.36 o
  10   1  16       63.02       41.15     47.21 o
  11   1  16      608.65      619.70     74.64 o
  12   1  16        0.70       24.20     47.41 o
  13   1  16        9.64       75.06     50.04 o
  14   1  16      512.39      513.68     73.06 o
  15   1  16      147.09      124.93     62.70 o
  16   1  16       22.78       22.89     49.45 o
  17   1  16      266.78      343.05     68.19 o
  18   1  16      345.84      363.23     67.93 o
  19   1  16      100.85       65.55     54.17 o
   0   2  16       34.10        3.34     94.88 o
   1   2  16       10.42       10.55     53.69 o
   2   2  16      178.00      145.72     64.22 o
   3   2  16       27.84        1.33     56.65 o
   4   2  16        0.19       83.44     86.04 o
   5   2  16      157.05      196.41     80.04 o
   6   2  16      259.92      227.04    118.39 o
   7   2  16       94.81      158.52     64.50 o
   8   2  16       12.12        0.17     49.94 o
   9   2  16        1.06       40.25     55.93 o
  10   2  16        0.88        2.36     50.95 o
  11   2  16        2.18       29.51     48.17 o
  12   2  16       88.50       72.19     52.79 o
  13   2  16        2.49      110.45     63.23 o
  14   2  16       78.78       48.11     50.40 o
  15   2  16       81.44       82.81     54.61 o
  16   2  16       37.03       29.94     49.32 o
  17   2  16        0.45       26.65     48.84 o
  18   2  16       19.26       26.64     52.48 o
  19   2  16        7.99       75.29     94.80 o
   0   3  16      183.25      198.43    125.90 o
   1   3  16      389.51      529.96    103.41 o
   2   3  16        0.06        5.47     49.58 o
   3   3  16       96.71      165.34    219.03 o
   4   3  16      322.11      393.35     91.89 o
   5   3  16        0.20        0.33     63.48 o
   6   3  16       78.00      132.86     74.37 o
   7   3  16      105.80      109.54     59.33 o
   8   3  16      238.33      206.87     96.24 o
   9   3  16        8.37       27.87     56.86 o
  10   3  16       25.43        0.17     52.45 o
  11   3  16      180.36       84.97     61.20 o
  12   3  16       36.76       72.92     60.04 o
  13   3  16        1.94        0.00     46.51 o
  14   3  16      157.84      150.67     76.47 o
  15   3  16        7.32       17.22     44.88 o
  16   3  16        4.41       45.43     51.98 o
  17   3  16       63.08       64.97     52.86 o
  18   3  16       40.68       54.22     51.38 o
   0   4  16     1398.60     1568.47    202.44 o
   1   4  16      415.15      327.97    113.47 o
   2   4  16        3.06       23.34     69.33 o
   3   4  16      546.83      432.11     94.09 o
   4   4  16      440.14      453.51    101.47 o
   5   4  16      220.71      234.14    167.25 o
   6   4  16       12.20       10.90     69.76 o
   7   4  16      624.27      624.93     95.32 o
   8   4  16       83.42       51.09     59.35 o
   9   4  16       18.06       27.02     52.87 o
  10   4  16        1.23        0.00     49.29 o
  11   4  16      321.79      299.91    133.69 o
  12   4  16        1.92       31.31     55.78 o
  13   4  16        4.61       19.10     53.44 o
  14   4  16      297.71      275.09     70.96 o
  15   4  16       92.38       79.61     52.48 o
  16   4  16        5.67       49.56     51.67 o
  17   4  16      121.45      164.62     67.83 o
   0   5  16     1161.58      809.25    173.42 o
   1   5  16      110.12      117.11    135.15 o
   2   5  16       15.88        0.59     67.11 o
   3   5  16      466.54      761.55    161.25 o
   4   5  16      240.22      253.01    168.59 o
   5   5  16      561.47      653.82    142.82 o
   6   5  16      106.42      169.81     85.30 o
   7   5  16      670.76      802.74    100.11 o
   8   5  16       42.94       65.96     61.69 o
   9   5  16        6.77       24.07     53.06 o
  10   5  16       13.16       21.66     58.02 o
  11   5  16      254.74      172.35     68.62 o
  12   5  16        5.65       30.22     57.81 o
  13   5  16        9.19        0.17     55.76 o
  14   5  16      122.34       23.75     57.22 o
  15   5  16      316.99      351.99     77.74 o
  16   5  16        7.95       38.08     62.11 o
  17   5  16       96.95       96.93     55.67 o
   0   6  16       38.36      149.24    117.56 o
   1   6  16        7.08       73.06     86.13 o
   2   6  16      190.18      164.24     94.13 o
   3   6  16      108.67       78.04    106.89 o
   4   6  16      103.29      112.56    107.55 o
   5   6  16      118.37       21.51    103.89 o
   6   6  16      310.47      221.53     98.55 o
   7   6  16       13.92        0.45     59.00 o
   8   6  16       45.91       56.44     66.40 o
   9   6  16       19.09        7.80     54.14 o
  10   6  16        5.62      101.70     64.71 o
  11   6  16       56.10       64.47     62.68 o
  12   6  16       62.23       53.91     66.66 o
  13   6  16       22.88       31.10     60.32 o
  14   6  16      124.78      101.39     66.28 o
  15   6  16      262.46      307.70     74.55 o
  16   6  16       42.20        0.50    113.72 o
   0   7  16       32.60       20.34    116.89 o
   1   7  16        1.11       58.15     81.54 o
   2   7  16        5.13        0.17     77.07 o
   3   7  16       29.35       81.54    116.23 o
   4   7  16        7.74       48.52    108.39 o
   5   7  16        8.65        0.00    100.38 o
   6   7  16      125.03      200.27    120.73 o
   7   7  16      157.28      154.29     88.43 o
   8   7  16        1.96       35.85     62.47 o
   9   7  16       23.87       80.26     65.73 o
  10   7  16        5.90       30.00     64.41 o
  11   7  16        0.29        0.00     58.38 o
  12   7  16       22.40       50.04     61.20 o
  13   7  16       23.41        0.00     57.57 o
  14   7  16        6.75       35.97     60.74 o
   0   8  16      301.78      113.56    127.73 o
   1   8  16       46.81       66.71     85.46 o
   2   8  16       11.94        0.00    104.89 o
   3   8  16      470.37      485.25    162.75 o
   4   8  16      102.43      228.78    132.57 o
   5   8  16        4.43        0.33     95.38 o
   6   8  16        0.40      117.39    117.06 o
   7   8  16      104.56       76.34     85.83 o
   8   8  16       11.54       70.24     86.50 o
   9   8  16        8.36       53.24     80.51 o
  10   8  16       21.46       11.67     68.65 o
  11   8  16        9.23        8.54     64.98 o
  12   8  16        0.18        7.42     64.22 o
   0   9  16      664.45      768.22    194.27 o
   1   9  16       97.19      203.47    238.87 o
   2   9  16        0.56       73.87    131.57 o
   3   9  16      357.43      332.34    149.74 o
   4   9  16      188.96      151.74    137.07 o
   5   9  16       14.48       14.01    114.06 o
   6   9  16        0.53        0.17    105.55 o
   7   9  16       37.95       54.86    123.90 o
   8   9  16        0.58       62.24     84.40 o
   9   9  16        0.19        0.75     80.47 o
  10   9  16        3.63        6.97     68.97 o
   0  10  16      171.95      254.63    168.09 o
   1  10  16       51.99      212.13    111.06 o
   2  10  16        0.03       24.51    142.24 o
   3  10  16       14.20      109.39    132.40 o
   4  10  16      141.03      310.32    153.58 o
   5  10  16       43.94      104.05    131.07 o
   6  10  16        1.78      172.59    138.07 o
   1   1  17      767.79      721.35    115.25 o
   2   1  17       69.53       25.39     70.52 o
   3   1  17      218.20      157.30     90.96 o
   4   1  17       16.34        0.00     68.25 o
   5   1  17      601.23      803.49    117.22 o
   6   1  17       71.40       70.04     70.87 o
   7   1  17       49.60        0.17     64.34 o
   8   1  17       24.16       37.92     69.70 o
   9   1  17       81.18       35.01     71.30 o
  10   1  17      210.71      247.46     72.31 o
  11   1  17       10.49       85.74     62.95 o
  12   1  17       71.71       70.00     57.89 o
  13   1  17      274.23      232.75     65.38 o
  14   1  17       39.09       35.42     55.67 o
  15   1  17        7.57        6.15     50.84 o
  16   1  17       10.60       45.11     53.67 o
  17   1  17       11.96       49.92     53.24 o
   1   2  17     1093.02     1364.27    311.58 o
   2   2  17       36.03       43.47     74.13 o
   3   2  17      856.89      766.40    120.67 o
   4   2  17      120.35       52.86     74.34 o
   5   2  17      944.63      999.91    131.17 o
   6   2  17       35.04       53.95     71.07 o
   7   2  17      574.65      597.98    107.53 o
   8   2  17       21.82        0.00     64.02 o
   9   2  17      158.70      186.73     67.75 o
  10   2  17      197.43      180.62     69.21 o
  11   2  17      248.77      162.86     64.80 o
  12   2  17       76.36       57.08     60.59 o
  13   2  17      300.07      326.49     67.66 o
  14   2  17       28.03        7.00     51.61 o
  15   2  17       92.91       81.69     58.34 o
  16   2  17       41.45       62.34     57.29 o
  17   2  17       27.03       84.05     57.02 o
   1   3  17     1194.79     1297.38    146.07 o
   2   3  17        2.70       55.53    112.56 o
   3   3  17      727.28      686.48    121.00 o
   4   3  17      101.30       71.92     74.87 o
   5   3  17      785.43      932.34    126.63 o
   6   3  17        0.10      152.14     80.63 o
   7   3  17       65.57      134.04     81.12 o
   8   3  17       10.59        9.86     72.36 o
   9   3  17      143.92      168.37     70.90 o
  10   3  17        1.55        0.00     58.79 o
  11   3  17       38.94       22.05     55.21 o
  12   3  17        4.76       35.57     58.72 o
  13   3  17       66.56       72.67     60.70 o
  14   3  17        0.03       35.97     59.13 o
  15   3  17       96.09      104.50     56.88 o
  16   3  17       27.07        2.51     52.33 o
  17   3  17      151.73       73.93     60.02 o
   1   4  17     1106.33     1355.67    145.19 o
   2   4  17       50.90       53.69    105.55 o
   3   4  17       35.85        2.17     99.05 o
   4   4  17       10.22       33.23     75.61 o
   5   4  17      129.60      102.18     81.65 o
   6   4  17       54.94      101.15     77.14 o
   7   4  17      145.43       90.72     77.97 o
   8   4  17        4.71       61.48     61.28 o
   9   4  17       37.98       45.73     65.85 o
  10   4  17       26.80       94.05     62.66 o
  11   4  17        0.02       20.24     60.67 o
  12   4  17       51.05      117.35     66.12 o
  13   4  17       57.91       56.42     61.17 o
  14   4  17       21.41      101.84     66.35 o
  15   4  17       19.97       35.77     60.69 o
  16   4  17        6.99       82.63     62.69 o
   1   5  17       19.00       98.07     80.95 o
   2   5  17       40.11      151.41    116.73 o
   3   5  17       14.50        1.50    106.05 o
   4   5  17       32.37        1.67     91.71 o
   5   5  17       65.49       67.21     78.72 o
   6   5  17       19.62       84.40     82.81 o
   7   5  17      212.28      206.91     94.23 o
   8   5  17       21.70       63.70     65.09 o
   9   5  17        0.84       22.23     62.79 o
  10   5  17        0.36       29.92     61.13 o
  11   5  17        0.72       34.95     64.06 o
  12   5  17       76.96       59.97     64.93 o
  13   5  17      168.65      238.02     74.34 o
  14   5  17       39.32       80.47     64.26 o
  15   5  17        5.95        0.17     59.09 o
   1   6  17      466.50      325.95    105.03 o
   2   6  17        4.34       43.86    114.73 o
   3   6  17      249.77      226.62    138.24 o
   4   6  17       36.35       61.70    108.72 o
   5   6  17      297.60      248.63    126.40 o
   6   6  17        0.54        1.00     96.72 o
   7   6  17      192.19      129.67     86.61 o
   8   6  17        6.66       26.77     68.11 o
   9   6  17      263.03      194.82     73.12 o
  10   6  17       14.44       72.01     65.66 o
  11   6  17       11.58       27.77     65.56 o
  12   6  17        9.99        0.33     62.73 o
  13   6  17       88.99       70.57     64.69 o
  14   6  17        9.90       66.49     65.54 o
   1   7  17      271.36      263.58    101.53 o
   2   7  17        2.13        1.33    103.89 o
   3   7  17      390.78      305.99    146.07 o
   4   7  17       14.58      121.40    133.90 o
   5   7  17      158.03      219.78    136.40 o
   6   7  17        1.06        0.33    100.88 o
   7   7  17       47.97      159.91    126.73 o
   8   7  17        3.49      110.56    113.72 o
   9   7  17      295.74      195.69     79.90 o
  10   7  17       18.74       84.33     74.84 o
  11   7  17        1.45       49.10     69.23 o
  12   7  17        0.55       16.85     66.97 o
   1   8  17      359.10      390.57    111.93 o
   2   8  17        2.03       42.19    118.39 o
   3   8  17       56.87       27.85    122.06 o
   4   8  17       68.40       51.03    118.06 o
   5   8  17       19.81      187.60    130.57 o
   6   8  17        0.36       88.88    126.06 o
   7   8  17        7.48       21.84    111.06 o
   8   8  17        9.21        2.00     95.72 o
   9   8  17       43.06        0.18     80.35 o
  10   8  17        0.34       68.15     78.23 o
   1   9  17        0.05        2.00    132.57 o
   2   9  17        0.50        0.17    121.06 o
   3   9  17       19.44       69.87    136.40 o
   4   9  17        5.21        0.17    131.23 o
   5   9  17        0.35        0.00    118.89 o
   6   9  17        0.72       35.18    122.40 o
   7   9  17       30.78        0.00    111.56 o
   1   0  18      142.36       24.68     99.55 o
   2   0  18      173.78      217.44    121.23 o
   3   0  18       69.75       27.18     92.21 o
   4   0  18     1704.82     1390.21    215.94 o
   5   0  18      199.70      338.01    140.07 o
   6   0  18       82.67       97.22    121.06 o
   7   0  18      422.24      428.55    140.74 o
   8   0  18       12.63        0.67     89.71 o
   9   0  18      106.01       21.01    113.72 o
  10   0  18       56.08      240.96    119.06 o
  11   0  18      950.35     1080.88    187.26 o
  12   0  18       13.67       83.54    113.89 o
  13   0  18       67.86       82.62     84.04 o
  14   0  18      207.21      270.44     94.28 o
  15   0  18      104.64       23.47     81.01 o
  16   0  18       11.71       44.34     76.42 o
   0   1  18      345.50      223.28    144.24 o
   1   1  18       70.88      109.89    119.73 o
   2   1  18        5.77        0.33     59.58 o
   3   1  18       41.65      132.92     84.16 o
   4   1  18      779.25      846.06    301.24 o
   5   1  18      193.85       88.14     95.80 o
   6   1  18      107.27      266.73    138.32 o
   7   1  18      371.81      359.71    165.17 o
   8   1  18       36.23       29.00     74.36 o
   9   1  18       11.26       11.56     72.19 o
  10   1  18        9.90        0.00     75.46 o
  11   1  18      448.22      516.78    236.79 o
  12   1  18        3.55       40.26     58.68 o
  13   1  18        3.47        0.95     59.81 o
  14   1  18      111.17      143.01     63.91 o
  15   1  18       80.18       43.03     56.84 o
  16   1  18        0.11        6.17     54.88 o
   0   2  18       15.65        0.17     87.04 o
   1   2  18        4.75        0.00    100.05 o
   2   2  18       77.26      147.24    117.56 o
   3   2  18        1.79       57.31     79.22 o
   4   2  18        7.23      238.20     93.91 o
   5   2  18       25.59       36.45     81.93 o
   6   2  18        7.49       51.74     78.91 o
   7   2  18        0.19       21.06     74.93 o
   8   2  18       44.23       31.69     74.19 o
   9   2  18        6.70       17.55     75.99 o
  10   2  18       47.33       91.47     82.24 o
  11   2  18       11.55       41.39     64.13 o
  12   2  18       23.01        8.03     59.20 o
  13   2  18       45.32       75.11     69.31 o
  14   2  18        0.73       26.92     62.03 o
  15   2  18       65.26       32.74     59.47 o
   0   3  18        0.60        0.00    106.22 o
   1   3  18       90.90      106.22    128.40 o
   2   3  18       19.66      128.07    120.56 o
   3   3  18       83.92      172.25    133.23 o
   4   3  18      620.41      821.29    131.44 o
   5   3  18       10.27       37.77     81.15 o
   6   3  18      118.36      202.39     91.16 o
   7   3  18      187.14      140.94     94.05 o
   8   3  18       13.98       90.86     81.34 o
   9   3  18        8.20       38.27     74.29 o
  10   3  18        1.89       48.20     76.19 o
  11   3  18      113.20       58.04     66.61 o
  12   3  18        0.49        9.96     62.19 o
  13   3  18       76.57       98.79     66.57 o
  14   3  18       57.87       43.52     67.83 o
  15   3  18       18.04       21.83     57.97 o
   0   4  18      250.71      151.08    124.23 o
   1   4  18      106.61        7.84    103.05 o
   2   4  18        4.21        0.00     92.55 o
   3   4  18      207.58        2.17    108.56 o
   4   4  18      587.41      774.56    176.59 o
   5   4  18       51.74       29.96     79.84 o
   6   4  18      139.70      177.66     87.25 o
   7   4  18      239.21      122.03     84.14 o
   8   4  18       21.88       49.83     79.51 o
   9   4  18        0.85        0.33     75.37 o
  10   4  18        7.25       46.00     68.48 o
  11   4  18      335.52      316.09     83.82 o
  12   4  18        1.41       60.50     68.89 o
  13   4  18        3.87       29.97     65.99 o
  14   4  18       88.38       88.86     71.84 o
   0   5  18      702.22      722.87    182.76 o
   1   5  18       30.41        1.33    117.23 o
   2   5  18        1.42        0.17     90.55 o
   3   5  18      125.27      428.72    160.25 o
   4   5  18      140.09      137.24    125.56 o
   5   5  18       97.02      176.09    132.73 o
   6   5  18       24.64       35.54     85.58 o
   7   5  18      187.62      120.85     90.54 o
   8   5  18       45.30        1.00     73.51 o
   9   5  18        4.04       16.33     75.42 o
  10   5  18       28.70       49.00     69.21 o
  11   5  18      221.66      105.97     76.30 o
  12   5  18        8.77       68.93     68.06 o
  13   5  18       54.41       62.52     66.30 o
   0   6  18      214.81       67.53    136.07 o
   1   6  18        1.53        2.67    115.06 o
   2   6  18       62.69      104.89    112.72 o
   3   6  18       15.61        2.17    115.89 o
   4   6  18        2.71       84.54    118.06 o
   5   6  18       38.34       36.02    118.89 o
   6   6  18        1.93       46.02    117.73 o
   7   6  18       49.65        0.17    104.39 o
   8   6  18       56.37        4.58     83.73 o
   9   6  18        4.96       61.89     82.35 o
  10   6  18       13.60        0.00     65.21 o
  11   6  18       25.13       74.42     68.59 o
  12   6  18        0.11       16.67     65.68 o
   0   7  18       22.74        0.50    111.39 o
   1   7  18        4.33      174.26    138.57 o
   2   7  18        4.70       84.21    135.07 o
   3   7  18       48.05       36.69    123.73 o
   4   7  18       21.52        0.00    121.73 o
   5   7  18        4.42        0.00    116.39 o
   6   7  18       41.24       51.53    122.06 o
   7   7  18        3.35       19.34    115.73 o
   8   7  18        0.07        0.00    109.72 o
   9   7  18       13.65        0.50     79.28 o
  10   7  18        9.58       20.68     67.56 o
   0   8  18       67.19        0.17    127.90 o
   1   8  18       22.54        0.50    123.56 o
   2   8  18        2.08        0.00    122.90 o
   3   8  18      221.71      214.78    143.07 o
   4   8  18       34.39      100.88    128.90 o
   5   8  18        0.65        1.00    116.23 o
   6   8  18       20.78        0.00    110.89 o
   7   8  18       68.62      135.07    135.57 o
   1   1  19        6.42        0.00    107.05 o
   2   1  19      369.91      415.21    167.25 o
   3   1  19       58.97        1.39     76.56 o
   4   1  19        0.15       93.97    108.22 o
   5   1  19      159.36       75.11     84.00 o
   6   1  19        4.53        0.17     66.88 o
   7   1  19        0.86       23.47     81.87 o
   8   1  19       74.61      102.24     82.26 o
   9   1  19      154.08      288.39     98.23 o
  10   1  19      258.48      201.98    151.41 o
  11   1  19        1.45        0.00     74.39 o
  12   1  19       11.20       17.30     67.52 o
  13   1  19       13.47        3.65     75.11 o
  14   1  19        3.01        0.00     61.29 o
   1   2  19       38.20       91.55    129.90 o
   2   2  19      805.47      648.00    173.42 o
   3   2  19      170.77       68.70    119.73 o
   4   2  19        2.95      145.16     90.19 o
   5   2  19      281.39      278.93    104.31 o
   6   2  19      160.35      215.28     99.84 o
   7   2  19       27.05        8.03     83.84 o
   8   2  19      364.87      346.00    146.16 o
   9   2  19      181.23      213.43     99.60 o
  10   2  19      225.26      243.64     96.80 o
  11   2  19        4.33       62.63     89.03 o
  12   2  19       20.01       69.08     81.87 o
  13   2  19       39.20       36.21     68.04 o
   1   3  19        5.96        0.00    100.88 o
   2   3  19      445.86      368.35    147.91 o
   3   3  19       80.11        0.33     94.38 o
   4   3  19       18.21      161.92    132.40 o
   5   3  19      153.81       85.20     90.55 o
   6   3  19      286.23      474.29    117.68 o
   7   3  19      140.10       91.29     88.40 o
   8   3  19      174.90      251.89    100.21 o
   9   3  19       47.05       33.05     82.40 o
  10   3  19       60.44        5.99     82.24 o
  11   3  19        1.00       48.46     86.30 o
  12   3  19       47.22       73.88     88.21 o
  13   3  19       41.79        3.89     70.80 o
   1   4  19        1.19      211.44    134.74 o
   2   4  19       41.46       93.88    114.89 o
   3   4  19        4.21        4.84    113.89 o
   4   4  19       22.89        2.33    116.39 o
   5   4  19       13.93       51.86    118.06 o
   6   4  19      154.21      202.05     93.33 o
   7   4  19      106.44       48.04     80.51 o
   8   4  19        3.05       49.05     84.29 o
   9   4  19        2.84        0.50     77.53 o
  10   4  19        3.19       33.72     85.57 o
  11   4  19       12.47       49.87     83.34 o
  12   4  19       66.11      114.42     77.04 o
   1   5  19       10.35      152.08    127.90 o
   2   5  19       39.83       46.86    122.40 o
   3   5  19       13.74        0.17    121.73 o
   4   5  19       11.08        3.00    118.06 o
   5   5  19        1.53        0.00    122.23 o
   6   5  19        1.35        0.50    113.89 o
   7   5  19       24.26        0.17     80.52 o
   8   5  19       34.47       33.38     88.04 o
   9   5  19       14.08       15.12     80.60 o
  10   5  19      113.71       82.87     89.20 o
  11   5  19       21.30      133.26    140.65 o
   1   6  19       36.28       66.37    134.57 o
   2   6  19      156.62      210.27    141.57 o
   3   6  19       17.95        0.50    117.89 o
   4   6  19        0.65        2.50    115.56 o
   5   6  19       14.00      136.74    130.40 o
   6   6  19      213.53      423.38    160.75 o
   7   6  19        0.24        0.83    115.89 o
   8   6  19       95.62      173.59    139.07 o
   9   6  19       64.70        4.44     87.58 o
   1   7  19       11.03        0.50    141.91 o
   2   7  19      201.21      217.11    156.58 o
   3   7  19        7.36      238.29    159.58 o
   4   7  19       31.30        1.50    125.90 o
   5   7  19       24.13        6.67    121.06 o
   6   7  19      171.82      123.40    127.23 o
   3   0  20       55.43      241.12    140.74 o
   4   0  20      172.59      107.89    127.90 o
   5   0  20        2.71      127.90    135.40 o
   6   0  20       69.58       68.70    128.73 o
   7   0  20       18.91        0.33    115.06 o
   8   0  20      144.05      162.08    141.41 o
   9   0  20        8.51       23.01    117.06 o
  10   0  20      152.57      304.49    155.91 o
  11   0  20       16.93       74.04    124.90 o
   2   1  20       93.01      103.05    137.07 o
   3   1  20       44.96       30.85    133.40 o
   4   1  20       87.91      121.05     90.13 o
   5   1  20        0.24       42.82     90.57 o
   6   1  20       30.19        3.67     76.67 o
   7   1  20       20.70        0.41     81.84 o
   8   1  20      227.80      158.07    100.13 o
   9   1  20        3.81       49.59     90.26 o
  10   1  20      196.19      172.88     96.33 o
  11   1  20        0.75       46.45     84.64 o
   2   2  20       19.90        0.00    120.56 o
   3   2  20       14.85        0.17    121.40 o
   4   2  20        5.35       89.77     94.60 o
   5   2  20       10.97       52.57     94.02 o
   6   2  20       23.17      101.22    110.97 o
   7   2  20        4.89        0.67     81.43 o
   8   2  20       33.24        2.53     84.54 o
   9   2  20       36.87       40.55     93.37 o
  10   2  20        4.12      115.31     91.06 o
  11   2  20       18.44        4.22     85.09 o
   1   3  20       47.83      153.74    141.07 o
   2   3  20       97.27        0.50    109.39 o
   3   3  20        0.53       49.36    126.23 o
   4   3  20       79.13       41.52    123.90 o
   5   3  20        4.88       86.38    110.06 o
   6   3  20        4.29       42.52     87.46 o
   7   3  20        7.97       99.08     94.37 o
   8   3  20       24.38       49.25     90.73 o
   9   3  20        4.55       81.75     95.03 o
  10   3  20       62.19       71.75     91.44 o
   1   4  20       71.22        0.33    130.73 o
   2   4  20      126.26        9.34    124.40 o
   3   4  20        2.61        0.00    118.06 o
   4   4  20      180.38       45.36    128.23 o
   5   4  20       20.50        0.00    122.56 o
   6   4  20      128.92       83.04    121.73 o
   7   4  20       23.78        0.67     89.13 o
   8   4  20      115.54      128.44     97.84 o
   9   4  20        1.46        0.67     83.67 o
   1   5  20       28.93       92.21    145.24 o
   2   5  20       13.51       75.04    131.57 o
   3   5  20       13.17        0.00    111.56 o
   4   5  20       92.03        1.17    126.56 o
   5   5  20       65.76       28.01    125.40 o
   6   5  20      143.33      239.46    151.58 o
   7   5  20       15.16       26.35    122.56 o
   1   6  20        3.08      100.22    150.08 o
   2   6  20       28.21       52.53    134.74 o
   3   6  20       55.94      255.63    157.25 o
   4   6  20        3.04        0.17    127.23 o
   3   1  21        0.59        0.17    127.40 o
   4   1  21       22.69       84.88    150.24 o
   5   1  21      174.28      220.20    104.82 o
   6   1  21       11.46       12.70     92.88 o
   7   1  21        5.52        9.98     95.16 o
   8   1  21      122.51      141.53    103.89 o
   3   2  21        1.51       71.70    146.91 o
   4   2  21       36.84       35.85    134.57 o
   5   2  21      201.87      177.05    109.41 o
   6   2  21       40.81      165.85    104.52 o
   7   2  21        2.14       44.56     90.71 o
   8   2  21      194.14      121.90    151.41 o
   2   3  21       49.91        0.00    135.40 o
   3   3  21        3.11        1.00    136.90 o
   4   3  21       73.85       19.51    132.23 o
   5   3  21       77.16       85.04    129.57 o
   6   3  21        8.73       22.37     88.26 o
   2   4  21       56.89        0.00    140.40 o
   3   4  21        1.82      139.24    151.24 o
   4   4  21       63.80        0.00    134.57 o
 
